# Supplementary material for: An interferon signature identified by RNA-sequencing of mammary tissues varies across the estrous cycle and is predictive of metastasis-free survival
Source: Oncotarget. 2014 Jun 30;5(12):4011–25. doi: 10.18632/oncotarget.2148 (PMC4147302; doi:10.18632/oncotarget.2148)
Supplement: Supplementary file 3 [file oncotarget-05-4011-s003.xlsx]

## Sheet: BALBc_CLUSTER A_UPSTREAM
Table S4. Upstream regulators associated with Cluster A in BALB/c.
Upstream Regulator	p-value of overlap	Target molecules in dataset
TP53	8.14E-22	ACAA2,ACADVL,ACE,ACO2,ACTN4,ADAMTSL4,AEN,AIFM2,AKAP12,AKR1B1,ALB,AMOTL2,ANKH,ANXA2,APOE,ASNS,ATP5I,BAG1,Bbc3,BHLHE40,BICD2,BMP1,Cald1,CCDC80,CCND2,CCND3,CEBPA,CEBPB,CHEK2,CISD1,CLPP,COL18A1,COL1A2,COL2A1,COL3A1,COL4A1,COL5A2,COL6A2,COMT,COX5B,CRIP2,CTIF,CTSD,CTSK,CYB5A,DAPK3,DBI,DDIT3,DGCR6,DPEP1,E2F1,ECH1,ENG,EPHA2,ERCC1,F2R,FASN,FBLN2,FDPS,FHL1,FKBP4,FKBP5,FN1,FOSL1,FSTL3,G6PD,GPI,GSK3A,GSN,GSR…
HTT	1.59E-20	AKAP12,ALDOA,AMACR,ATPAF2,BHLHE40,BMP1,BMP3,C1QTNF3,CAST,CEBPA,CEBPB,CLIC6,COL18A1,COL4A1,COL4A2,COL6A1,COL6A3,CORO2B,COX6A1,Cox8b,CSN3,CTSD,CYC1,Cycs,DDIT3,DNAJB1,ECI1,EMC8,ESRRA,FASN,FDPS,FHL1,FKBP4,FN1,FOSL1,GAS7,GJC1,GNAO1,GPI,GRIA1,GSN,GSR,HOXB2,HSP90AB1,HSPA5,HSPA8,HSPD1,HSPE1,Ifi204 (includes others),JUN,JUP,KCNA1,KCNB1,KCNK3,KCTD17,KLF4,KLF9,LDHA,LDLR,MDH2,MFAP4,MGP,MLF2,MT1E,MT3,Mup1 (in…
MYC	2.77E-19	ACACA,ACTN4,ADARB1,AK2,AKAP12,ALB,ALDOA,ANGPT2,ARG1,ASNS,BAG1,Bbc3,BCAT1,BCKDHB,BOP1,Cald1,CAPN2,CAST,CCND2,CCND3,CCT3,CD151,CDC34,CEBPA,CIDEC,CLEC3B,CLPB,CNTNAP2,COL15A1,COL1A2,COL2A1,COL3A1,COL4A1,COL4A2,COL5A1,COL5A2,COL6A3,COX5B,COX6A1,CPT2,CRIP2,CSPG4,CTSD,Cycs,DBI,DBN1,DCTPP1,DDIT3,E2F1,EIF4EBP1,EIF4G1,ENO1,F2R,FABP5,FASN,FBLN2,FKBP5,FN1,FOSL1,FTH1,FXYD1,GAMT,GPI,GPT,GRPEL1,GSR,HK2,HSD11B2,…
PPARG	2.57E-17	ACAA2,ACACA,ACADS,ACOX1,APOE,CALR,CAV2,CDKN1C,CEBPA,CEBPB,CIDEA,CIDEC,COL1A2,CPT2,CRAT,CS,CXCL14,CYP4B1,DGAT2,DLAT,DLK1,EIF4EBP1,ELOVL6,ESRRA,FABP5,FASN,FDPS,FN1,FOSL1,GPAM,GPD1,GPT,H6PD,HK2,HR,HYOU1,IGFBP7,IHH,IVD,JUN,KLF4,LAMB3,LDLR,LEP,LIPE,ME1,MKNK2,MLYCD,NR1H3,PC,PEX6,PLIN1,PLIN2,PLIN5,PPARD,PPARGC1B,Ppp2r3d,PRODH,PYGL,RARRES2,RBP4,SCD,SDPR,SLC25A1,SLC27A1,SLC2A4,SOD1,SORBS1,SPP1,UCP3,VIM,YW…
PPARA	1.61E-14	ACAA2,ACACA,ACADS,ACADVL,Acat2/Acat3,ACOX1,ACSS2,ALDH2,ANXA2,APOE,APOM,ARG1,ASNS,C5,CEBPA,CEBPB,CIDEA,CIDEC,CPT2,CS,DBI,DYNLL1,ECH1,ECI1,ELOVL6,ENDOG,FABP5,FASN,FDPS,G0S2,G6PD,GPAM,GPD1,GPT,GSTK1,GSTZ1,H2AFX,HADH,HSD17B4,IGFBP2,LAMB3,LIPG,LSS,MLYCD,Mup1 (includes others),MVD,MVK,NR1H3,NSDHL,Orm1 (includes others),PAQR9,PC,PHLDA1,PLIN1,PLIN2,PLIN5,PMVK,POR,PPARD,RBP4,RBP7,SCD,SELENBP1,SLC27A1,SLC2…
HIF1A	1.38E-13	ABCF2,AKAP12,ALDOA,APLN,APOE,ASNS,BHLHE40,CDKN1C,CTSD,CYB5A,DLL4,EIF4G1,EMC9,ENG,ENO1,EPAS1,ERGIC1,FAM13A,FHL1,FN1,GBE1,GCHFR,GPI,H2AFX,HIF3A,HIST2H2AC,HK2,HSPA5,IGFBP2,INHBB,ITGA1,JUN,JUP,KIAA1199,LDHA,LEP,LGALS1,MAFF,MANF,MST1R,NOS3,NRARP,P4HA1,P4HA2,PDGFA,PDGFB,PFKL,PGF,RET,SIRT2,SLC2A4,SLC39A7,SPAG4,TAC1,TFRC,TMEM45A,VIM,WNT1
PPARGC1A	1.39E-12	ACACA,ACACB,ACADVL,ACOX1,ALAS1,CEBPB,CIDEA,COX5B,CS,Cycs,DLAT,ESRRA,FASN,HK2,IDH3A,LDHA,LPIN1,MBP,MDH2,ME1,MFN2,NR1H3,NR1I3,PDK2,PGAM1,PLIN2,PLIN5,PNPLA2,PPARGC1B,PRDX5,RBP4,SCD,SLC2A4,SOD1,SOD2,TXN2,UCP3
SREBF1	3.54E-11	AACS,AARS,ACACA,ACACB,ACADS,ACSS2,CEBPA,CEBPB,COL6A1,CYB5A,DBI,DLK1,ELOVL6,FABP5,FASN,FDPS,FN1,G6PD,GPAM,GSR,Gstm6,HK2,HSPA5,LDLR,LEP,LPIN1,LSS,MLYCD,MVD,NR1H3,NSDHL,PMVK,PNPLA3,SCD,Scd2,SUCLG1,THRSP,TM7SF2
NRIP1	4.98E-11	ACAA2,ACACA,ACACB,ACO2,AIFM2,CIDEA,Cox8b,CYP4B1,FASN,IDH3A,PDK2,PPP1R3B,PTX3,PYGL,SCD,SDHB,SLC16A10,SLC25A19,SUOX,THRSP,TNFAIP6
NFE2L2	1.22E-10	ACP5,ALAS1,ALDOA,APBA3,C5,CA11,CCRN4L,CCT3,CDC34,CHORDC1,CLPP,COL3A1,COL4A2,COQ7,CTSD,CTSK,DNAJB11,DNAJB5,DYNLL1,ELN,EPAS1,FKBP5,FN1,FTH1,FXYD1,G6PD,GBE1,GNA11,GSR,GSTA3,GSTM1,GSTM5,Gstm6,HMBS,HSP90AA1,HSP90AB1,HSP90B1,LMNA,MAFF,MAP1LC3A,ME1,MST1R,MT1E,NFE2L1,NR1I3,PREP,PSMB5,PSMC3,RAMP2,RAN,Serpina3k (includes others),SLC7A8,SOD1,SOD2,SOD3,STIP1,SYN2,THRSP,UBE2K,UGT1A6
AHR	2.21E-10	ACOX1,ADAM19,ALB,ALDH2,ATOH8,CAMK2N2,CCND3,CEBPA,COL12A1,COL13A1,COL1A2,COL3A1,COL4A1,COL4A2,COL5A1,COL5A2,COL6A1,COL6A3,COX8A,CTSD,DACT2,DNAJB1,E2F1,EHD1,EMILIN2,ENHO,FBLN2,FN1,GSTM5,HSP90AA1,HSPA5,HSPH1,ITGA7,JUN,MT1E,MT1H,NID1,NID2,NNMT,NRG4,PDGFB,PLXNA2,SDSL,SHB,SLC16A10,SNTA1,SPP1,SYT12,TIMP3,UGT1A6,VCL,VIM
SREBF2	2.80E-10	AACS,ACAA2,ACACA,ACSS2,CYB5A,DBI,ELOVL6,FABP5,FASN,FDPS,G6PD,LDLR,LRP1,LSS,MVD,MVK,NSDHL,PLIN2,PMVK,SCD,THRSP,TM7SF2
CLOCK	5.49E-10	ACOX1,AVPR1A,BHLHE40,CCRN4L,CEBPA,DDIT3,ELOVL6,F2R,F7,FASN,FKBP5,GAS8,GNAO1,HSPH1,IHH,KCND3,LPIN1,MAP2K3,MEN1,MGP,MKNK2,NDUFA3,NFIL3,NTSR2,PER2,POR,RAD23A,RANGAP1,SLMO2,TSPAN4,USP2,WEE1
EPAS1	6.84E-10	ABCF2,ACACA,AKAP12,ANGPT2,BHLHE40,DDIT3,ENO1,FAM13A,FASN,FHL1,GBE1,GCHFR,HOXA5,HSPA5,INHBB,KIAA1199,LDHA,LDLR,MAFF,MANF,NDUFB6,NFIL3,NOS3,NRARP,PGF,PLIN2,RET,SLC2A4,SOD1,SOD2,SPAG4,TMEM45A,WNT1
MED13	1.94E-09	AACS,ACACA,CIB2,CIDEA,CIDEC,CLSTN3,ELN,ELOVL6,ENO1,GPD1,PYGL,THRSP
ESRRA	1.96E-09	ACADVL,ACOX1,Aldh1a7,ALDOA,ATP5G3,COX5B,COX8A,Cox8b,CPT2,CRAT,CYB5A,CYC1,Cycs,DLAT,ECH1,ENO1,ESRRA,GAPDHS,HK2,HSD17B4,IDH3A,IHH,LDHA,NDUFA1,PFKL,PGM1,PKM,PYGL,Scd2,SDHB,SPP1,UQCR11
CEBPA	6.60E-09	ACACA,AKAP12,AKR1B1,ALB,APLN,ARG1,ASNS,CCND2,CEBPA,CEBPB,CKAP4,COL1A2,CTSK,DGAT2,E2F1,EDF1,FASN,FHL1,G0S2,H1FX,HSD11B1,HSPA5,IFI27,IGFBP4,IL6R,JUN,LCN2,LEP,LGALS1,Mup1 (includes others),MYCN,NFIL3,Orm1 (includes others),OXTR,PIN1,PLIN2,PLXND1,PPARD,PPP1R14A,PPP1R3C,PTX3,S100G,SCD,SERPINF1,SLC2A4,SOD1,SOD2,SPP1,TAC1,TIMP4,TNFAIP6,TUBB2A,VCAN,VCL,ZMIZ1
HNF4A	2.00E-08	AAMDC,ABT1,ACAA2,ACO2,ACOX1,ACY3,ADAT1,ADPRH,AHSA1,AIP,AJUBA,AK2,AKR1B1,ALDH1L1,ALDH2,AMACR,APOE,APOM,ARMC6,ATF6B,ATP10A,AVPI1,BAD,BAZ1B,BCKDHA,BOLA1,C11orf68,C11orf71,C12orf52,C21orf33,C21orf59,C2orf44,C9orf64,CDK2AP2,CDKN1C,CEBPA,CEBPB,CHEK2,CIDEC,CLPB,CLYBL,CMC2,COQ4,COX8A,CPT2,CRAT,CRY1,CS,DDX27,DHRS4,DISP2,DNAJA3,DNAJC30,EGLN2,EIF4G1,EMC9,EPHA2,F7,FBXO31,FDPS,FDX1,FHL1,G0S2,G6PD,GBE1,GCHFR,G…
KLF15	2.24E-08	ACADVL,ACOX1,CPT2,DGAT2,E2F1,FABP5,FASN,GPAM,MLYCD,PXMP2,SCD,SLC27A1,SLC2A4,UCP3
PAX3	2.31E-08	ASNS,CD151,CLDN5,COL1A2,CPN2,CRY1,CST3,DBN1,DPEP1,FHL1,G0S2,G6PD,GPT,GPX4,GSTM5,HSPG2,ID3,IGFBP2,IL6R,LAMB3,LIPE,MEOX1,MGP,NNMT,OLFM1,PEA15,PGF,RARRES2,RET,RHOB,SFN,SIX1,TIMP3,TRPC1,VCAN
MED30	7.10E-08	COX5B,CS,ESRRA,NDUFA10,NDUFB3,NDUFB7,NDUFS7,NDUFV1,SDHB,SOD2
FOXO1	1.33E-07	ACACA,AIFM2,ALAS1,ANGPT2,APOM,ATP5G3,CDKN1C,CS,Cycs,ELOVL6,FASN,FDPS,GPAM,GPD1,GPI,GPR17,HSPA5,JUN,KLF4,LEP,ME1,MEN1,MRP63,MRPL14,MRPL34,MRPL46,MRPS12,MRPS7,MVD,NAMPT,NDN,NDUFA12,NDUFA8,NDUFAF2,NDUFAF4,NOS3,PNPLA2,PPARGC1B,RPIA,SCD,SLC25A1,SLC2A4,SOD2
SP1	1.76E-07	ABCC8,ACVRL1,ADCY4,ADRA1D,AFAP1L1,AKAP12,ANKH,APOE,ASNS,CCND2,CCND3,CEBPA,CEBPB,CHGA,COL1A2,COL2A1,CTSD,CYC1,E2F1,ENG,ESRRA,F2R,F7,FDX1,FN1,FOSL1,GPX4,GRIA1,HK2,HSD11B2,HSPA5,IFNGR1,IGFBP4,JUN,LDLR,MAPK8IP1,MFN2,MT1E,MYCN,NOS1,NOS3,PDGFA,PDGFB,PDHX,PKM,PPARD,PTH1R,PTN,ROBO4,RRAS,SCT,SLC9A3,SMPD1,SNRPN,SOD1,SOD2,SPARC,SPP1,TEAD1,TIMP4,TSPO,VIM
ATF4	1.83E-07	AARS,APBA3,ASNS,ATF5,BCAT1,CEBPB,DDIT3,EIF4EBP1,FASN,HSPA5,IGFBP2,IHH,JUN,KLF4,KLF9,LALBA,MRPS7,NID2,NR1H3,PMP22,PTX3,SERPINF1,SLC1A5,XRCC1
HOXA10	1.88E-07	ALPL,APOE,ARL2,ATF6B,ATP1A2,BCHE,CDKN1C,CLDN5,COL15A1,COL3A1,CYP2F1,FN1,GSTA3,HLF,HMBS,HOXA5,HSP90AA1,KLF9,LCN2,ME1,MINOS1-NBL1/NBL1,MYCN,NCAM1,PIK3R1,PPP1R13L,SCD,Scd2,SLC27A1,THRSP,TNXB,XDH,YWHAG
PPARGC1B	1.02E-06	ACACA,ACACB,ACADVL,CS,Cycs,ENO1,FASN,FDPS,GPAM,HK2,LSS,MVD,SCD,SLC2A4
NR3C1	1.13E-06	ADCK4,ADRA1D,APOE,BAG1,BCKDHA,BHLHE40,CAPN2,CARD10,CBX4,CDKN1C,CEBPA,CEBPB,CIDEA,CIDEC,CLDN5,COMT,DAPK3,DBI,DGAT2,DNAJC15,DYNLL1,DYNLL2,ELMOD1,ENDOG,F2R,FKBP4,FKBP5,FN1,GLP2R,GRIA1,H6PD,HSD11B1,HSD11B2,HSD17B12,HSP90AB1,INHBA,JUN,KLF9,KRT5,LEP,LIF,MKNK2,MT1H,NAMPT,NFIL3,NFKBIB,NOL3,NOS3,NOTCH4,NR1I3,NRG2,PDGFA,PEA15,PIK3R1,PLIN2,PPP1R13L,PRKAR1B,PRKCE,RBMS2,RHOB,SDPR,SH3KBP1,SIAH2,SPP1,SPPL2B,ST3…
CTNNB1	1.37E-06	ACTN4,AES,ALG3,AOC3,Bbc3,BHLHE40,BMP1,CACNA1G,CCND2,CDKN1C,CHGA,CIDEC,CLDN5,COL2A1,COL4A1,COL4A2,CRAT,CYB5A,CYP4F12,DLL4,DPEP1,EHD1,F2R,FBLN2,FGF18,FN1,FOSL1,FSTL3,GNAO1,HOXA5,HSPE1,ID3,IGFBP2,IHH,INHBB,ITGA1,JUN,KRT5,LMNA,ME1,MEOX1,MPZ,MUC6,Mup1 (includes others),MYL4,NCAM1,PDAP1,PMP22,PRRC2A,RAD23A,RAI14,RBP4,SCD,SFN,SH2B2,SHOX2,SIX1,SLC1A5,SOX7,SPP1,TIMP3,TWIST1,VCAN,WISP1,WNT1,WNT6
RXRA	1.47E-06	ACACA,ACACB,ACOX1,APOE,APOM,ASNS,Ccl9,CCND3,CDO1,CEBPA,CIDEA,CPT2,DLK1,ENG,FABP5,FASN,GPD1,GPT,HSD17B4,MBP,MGP,MLYCD,MYCN,NR1H3,NRGN,PC,PLIN1,PPARD,RET,S100G,SCD,SLC27A1,SLC2A4,SORBS1,SPP1,UCP3,WEE1
THRB	2.47E-06	ACACA,ACOX1,APOM,CCND2,CCND3,CEBPA,CTSD,E2F1,ENG,FASN,FDPS,FOSL1,GSN,IGFBP2,JUN,LDLR,MBP,ME1,NCOR2,NR1H3,NRGN,PCP2,POR,SLC2A4,THRSP,UCP3,WISP1,WNT2B
PPARD	3.22E-06	ACADVL,ACOX1,ALDH2,C11orf86,CDKN1C,CEBPB,CPT2,ECH1,FASN,GPAM,GPD1,IGFBP2,LIPE,LIPG,MLYCD,NUDT18,OCEL1,PDE4C,PLIN2,PNPLA2,PPARD,RABL6,SCD,SLC22A3,SLC27A1,TMEM120A,UCP3
LPIN1	4.51E-06	ACACA,APOE,CEBPA,DLK1,FASN,FDPS,MPZ,SCD
NFYA	1.47E-05	ALB,CHEK2,COL1A2,COL5A3,E2F1,FASN,FTH1,GPAM,HSPA5,JUN,LPIN1,PKM,RHOB,SCD,Scd2,THOP1,THRSP
CREB1	2.10E-05	APOE,ATF5,ATP5I,BHLHE40,CCND3,CEBPB,CHGA,FASN,FN1,FRMD6,GRIA1,HSPA5,JUN,LDHA,LDLR,LEP,LSS,MKNK2,MVK,MYH10,NDUFA10,NFIL3,NKX6-2,NOS1,OPA3,PDXK,PER2,SCD,SIAH2,SLC2A4,SOD2,TFRC,THOP1
NR1H2	2.48E-05	ACACA,ACE,ACOX1,APOE,ELOVL6,FASN,FDPS,HSD11B1,HSD17B4,LDLR,LIPE,NR1H3,PNPLA2,SCD,SLC2A4
TP73	2.50E-05	ADAM19,AEN,BHLHE40,CCND3,CDKN1C,CTSD,EPHA2,FASN,G6PD,HAGH,JAG2,MMP28,MYCN,NCAM1,PDGFB,POLD2,PRKAG2,SERPINF1,SFN,STK11,TIMP4,TWIST1,XRCC1
CEBPB	3.46E-05	ALB,APLN,ARG1,ASNS,CCND2,CDO1,CEBPA,CEBPB,COL1A2,DDIT3,DGAT2,E2F1,F7,FHL1,HSD11B1,IGFBP4,JUN,LAMC1,LCN2,LDLR,LEP,MBP,MGP,NR1H3,Orm1 (includes others),OXTR,PLXND1,PPARD,PPP1R14A,S100G,SCD,SPP1,TAC1,TIMP4,TNFAIP6,TOP1,UGT1A6,VCAN,VIM,XDH
SOX10	4.43E-05	DHH,GAS7,MPZ,PMP22,PTN,RET,SOD3,SOX10
SIK1	5.50E-05	ACACA,FASN,GPD1,SCD,THRSP
NR4A1	5.62E-05	ACACA,ALDOA,APOE,CIDEA,CLDN5,COL6A1,COL6A2,E2F1,FASN,G0S2,GPD1,GSTM5,HCAR1,LDLR,LEP,LPIN1,MARCKSL1,MPZ,MT1E,PPP1R3C,SCD,SLC2A4,UCP3
TP63	6.84E-05	AEN,Bbc3,BHLHE40,CAST,CCND2,CCND3,COL4A1,COL5A1,CTSD,EPHA2,F2R,FASN,FN1,HAGH,HAS3,HSPA8,IGFBP7,IHH,ITGA7,JAG2,MAFF,MAP2K3,POLD2,PRKAG2,PRNP,RAD51,SERPINF1,SFN,STK11,TIMP3,TWIST1,VIM,WEE1
RORA	7.46E-05	ACACB,APOE,ASNS,Cald1,CCRN4L,CYP2F1,ELOVL6,FASN,LCN2,MT1E,MT1H,Mup1 (includes others),NNMT,NR1I3,NSDHL,PCP2,PLIN2,POR,PPP1R3C,SCD,Scd2,SELENBP1,SLC16A10,SLC2A4,SULF2,UCP3
HSF1	8.04E-05	CCT3,COL18A1,DNAJB1,FASN,HSBP1,HSP90AA1,HSP90AB1,HSPA4L,HSPA8,HSPB1,HSPD1,HSPE1,HSPH1,ITGB3BP,JUN,LDLR,LIF,NCOR2,RANGAP1,SERPINH1,SPTAN1,TRPV1,TUBB4A,UCP3
IGF2BP1	8.20E-05	CDC34,COL1A2,COL5A1,COL6A2,COL6A3,LGALS1,SERPINH1
JUN	8.58E-05	ACP5,AKAP12,ANXA2,APOE,ASNS,CAPN2,CCND2,CCND3,CHGA,COL1A2,COMT,CRIP2,Cycs,DGCR6,ERCC1,FN1,FOSL1,FTH1,GPT,Ifi204 (includes others),IGFBP2,IGFBP4,JUN,LIF,LMNA,MBP,MCF2L,MPZ,MVD,NCAM1,OXTR,PRKCE,PTPRN,PTX3,RHOB,S100A10,SCD,SNRPN,SOD2,SPARC,SPP1,SULF2,TWIST1,VIM,YWHAG
TAF4B	9.05E-05	CCND2,FN1,INHBA,INHBB,JUN,RET,SPP1,ZBTB16
GLI1	9.92E-05	ACADVL,CCND2,CDC34,CMBL,COL2A1,FHL1,HOXA5,IGFBP7,JAG2,JUP,KLF4,LMNA,MRPS6,MYCN,NES,NPDC1,NREP,PDGFA,PLOD1,PRKCE,PTH1R,RHOB,SOX18,SPP1,TIMP3,WNT2B
EZH2	1.09E-04	ALPL,AMACR,CCND2,CCND3,CLEC3B,DDT,DENND2A,E2F1,FOXJ1,HOXA6,HOXA9,HOXB5,HOXB6,HSD11B2,ITGA1,KCNA1,KIAA1199,KLF4,LCN2,OXTR,PER2,PKMYT1,PPP1R12C,PRRT4,SLC1A3,WNT1
NFYC	1.16E-04	ALB,BCKDHB,COL1A2,COL5A3,FTH1,LPIN1,RHOB,SHOX2,THRSP,YBX3
KMT2D	1.26E-04	CRIP2,CSPG4,CTSD,FHL1,GPR56,HOXC6,LAMB3,MEOX1
TFAM	1.78E-04	ACADS,ACOX1,AUH,CPT2,ECH1,FABP5,PGAM1
SERTAD2	2.26E-04	ACOX1,Cox8b,CYC1,ECH1,LIPE,PPARD
MYOD1	2.79E-04	ACACA,ACACB,ALDOA,CCND3,CDO1,COL4A1,DYSF,HADH,HSPA4L,HSPB8,Ifi204 (includes others),ITGA7,LZTS3,MYL4,NES,PDGFA,PNP,PRDM16,RRAS,SIX1,SLC2A4,TNS1,TOP1,UCP3
NFKBIA	2.80E-04	AK2,C21orf33,CARD10,Ccl9,CCND2,CCRN4L,CDKN1C,CEBPB,COL1A2,COL2A1,COL3A1,COL5A2,DDIT3,FN1,FSCN1,GSTM5,HEY1,HK2,HSPA5,HSPA8,Ifi204 (includes others),JDP2,JUN,LCN2,LIF,MGP,MT1E,MT1H,NCAN,NFKBIB,NID1,NR1I3,PARK7,PDGFA,PDHA1,PEA15,PIK3R1,PTX3,SOD1,SOD2,SOD3,TAC1,TFRC,TIMP3,TRPC1,TWIST1
SP3	3.12E-04	ADCY4,AFAP1L1,AKAP12,ANGPT2,ASNS,CEBPA,COL1A2,COL2A1,E2F1,F2R,FDX1,FOSL1,HSD11B2,HSPA5,JUN,LDLR,MYCN,NOS1,NOS3,PKM,RRAS,SERPINH1,SLC9A3,SPARC,TSPO,VIM
SPDEF	3.32E-04	COL13A1,COL4A1,COL4A2,COL5A1,COL5A2,COL6A1,COL6A2,COL6A3,FOXJ1,LAMB2,LAMC1,UCP3,VIM
ETV4	3.95E-04	B4GALT1,FN1,JUP,KRT5,PLEC,SPP1,TWIST1,VIM
PGR	4.21E-04	ACOX1,ACP5,ADARB1,CAPN2,CCND3,CDKN1C,CEBPA,CEBPB,CPT2,DYNLL1,EPAS1,ESRRA,FKBP5,FN1,HSD11B2,KLF4,KLF9,LAMB2,MYCN,PCDH1,VCAN
NOTCH1	4.32E-04	ADAM19,ALPL,ASCL1,C21orf33,CCND2,CCND3,CEBPA,CHGA,COL1A2,COL2A1,DLK1,DLL4,E2F1,FOSL1,HEY1,HEYL,Ifi204 (includes others),IGFBP2,IGFBP4,IHH,MPZ,PDGFB,SOX10,SPP1
RNA polymerase II	5.22E-04	ALAS1,APOM,ARG1,ASNS,Ccl9,CCND2,CHEK2,COL1A2,DCTPP1,DDIT3,ENO1,ESRRA,FOSL1,GPT,HOXA9,HSD11B2,IFNGR1,LDLR,MAP2K2,MYCN,NOS3,PKMYT1,PPARGC1B,SFN,SOD2,SORBS1,SPP1,WNT1
SF3B2	5.33E-04	HOXA5,HOXB6,HOXB8,HOXC6
NPAS2	5.33E-04	ALAS1,CRY1,F7,PER2
VHL	6.14E-04	BHLHE40,CDKN1C,CPT2,E2F1,EPAS1,FN1,FTH1,GBE1,GPR56,LMNA,NREP,PDGFB,RHOF,SLC1A3,SPARC,TFRC,UQCRQ,VIM
MLXIPL	6.31E-04	ACACA,ACACB,ELOVL6,FASN,PYGL,SCD,THRSP
ARNT	6.85E-04	BHLHE40,CCND2,CTSD,ENG,ENO1,G6PD,GPI,LEP,MYO1C,NOS3,RANGAP1,TFRC,UGT1A6,VIM
MYCN	7.97E-04	ACTN4,ALDOA,AMOTL2,CCND2,CKAP4,COL18A1,COL4A1,COL5A2,E2F1,FN1,FRMD6,HK2,HSP90AB1,HSPD1,IGFBP7,INHBA,LDHA,LEPRE1,LGALS1,MRC2,MYCN,PHB,POLR2L,RUSC2,S100A10,SLC25A19,SPARC,TUBA1B,VIM
MBD3	8.88E-04	AES,APOE,BCAT2,CCND2,DVL2,FOSL1,MT1E,PPARD,SCD,WISP1,WNT2B,WNT6
XBP1	9.10E-04	ATF6B,CALR,COL2A1,COPE,CREB3L1,DDIT3,DNAJB11,DNAJB2,FASN,FKBP2,FN1,HSP90B1,HSPA5,HYOU1,IHH,KLF4,LEPRE1,PRNP,RCN3,Rrbp1,SDF2L1,SOD1,STX18,TOP1,TXNDC11
FOXA2	9.47E-04	ABCC8,ACTG2,ALB,APOM,C5,CEBPA,DLK1,FABP5,HADH,HK2,IL33,LIPE,MT1E,MYL9,PDHX,PKM,SCD,SLC2A4,SOD3,THBS3,UCP3
JDP2	1.05E-03	ACP5,CTSK,JUN
MYB	1.16E-03	CBX4,COL1A2,FN1,FOXJ1,GSTM1,HSPA5,HSPA8,JUN,KLF4,MAD1L1,SLC1A5,SPP1,VIM
FBXW7	1.32E-03	CIDEC,DGAT2,GPAM,HEY1,JUN,NOTCH4
ARNTL	1.32E-03	ACOX1,CEBPA,CRY1,IHH,PER2,WEE1
POU3F1	1.41E-03	CRIP2,MBP,MPZ,PMP22,SKI
HIC1	1.52E-03	CCDC176,CDKN1C,CDO1,CXCL14,EPHA2,INHBA,LCN2,LIF,MAP2K3,PLEC,SPP1
SRF	1.71E-03	ABCA4,ACTG2,AKAP12,ANKRD6,AVPR1A,Cald1,CENPB,FHL1,FLT4,FOSL1,G0S2,GSN,GSTM5,HIF3A,HSPG2,ITGA1,JUN,LCN2,LDLR,LRP1,MCF2L,MYL4,MYL9,OPA3,PGM1,PRSS57,PTMS,PVRL1,SKI,SLPI,SVIL,TUBB4B,VCL
SOX5	1.73E-03	COL2A1,FGFR3,HSPG2,LIPE
Mlxipl	1.73E-03	ACACA,ELOVL6,GPD1,SCD
SMAD1	1.85E-03	ALPL,COL1A2,COL2A1,COL4A1,HEY1,PDGFA,PDGFB,SPP1
MTPN	2.01E-03	CEBPA,COL1A2,ENG,FN1,H6PD,JUN,MT1E,S100A10,SPARC,SPP1,TUBA1A
TFAP2C	2.15E-03	AIFM1,Ccl9,GSTA3,HOXA2,MBP,RET,SEMA3B,SOD2,TACC1
THRA	2.19E-03	ACACA,CEBPA,E2F1,ENG,FASN,JUN,LDLR,MBP,NRGN,PCP2,POR,SLC2A4,SYT12,THRSP
ATF1	2.23E-03	CEBPB,FOSL1,FTH1,INHBA,JUN,SOD2,TEAD1,UCP3
NUPR1	2.30E-03	ABHD15,AEN,AKAP12,AVPI1,C2orf44,C6orf203,CEBPB,COL1A2,COL3A1,DAGLA,DDIT3,DEPTOR,ELL2,ELMOD1,EME1,FAM173B,GPR56,HIST1H2BB,HIST2H3C (includes others),HK2,HNRNPM,HOXB5,IL6R,KLF4,LEPRE1,LIF,MGME1,MKKS,MSANTD3,MYH10,NFIL3,NUPR1,P4HA2,PEA15,PHLDA1,PIK3R1,PLK3,PMP22,PRNP,PXDC1,RAD51,RTN4IP1,RUSC2,SERF1A/SERF1B,SHOX2,SLC16A10,SUOX,TDRKH,UAP1
HES1	2.52E-03	ASCL1,CEBPA,CHGA,DLK1,E2F1,GRIA1,SCT,SPP1,WNT1
RORC	2.56E-03	ACACB,ASNS,CCRN4L,CYP2F1,ELOVL6,LCN2,MT1E,MT1H,Mup1 (includes others),NNMT,NR1I3,NSDHL,POR,PPP1R3C,Scd2,SELENBP1,SLC16A10,SPARC,SULF2
NEUROG1	2.61E-03	CCND2,COL3A1,EPAS1,FN1,GFPT2,INHBA,KIAA1199,MFAP4,P4HA2,SDPR,SERPINF1
ATF6	2.63E-03	ACOX1,CPT2,DDIT3,HSP90B1,HSPA5,MANF,PRNP
SMAD3	2.64E-03	ALB,CCND2,COL1A2,COL2A1,COL3A1,COL6A1,COL6A3,DEPTOR,ELN,ENG,FSTL3,HEY1,JUN,Orm1 (includes others),PDGFB,POR,PPARD,RHOB,SLC5A2,SPP1,TIMP3,VIM,WISP1
ZFP57	2.73E-03	DLK1,MBP,MPZ,SNRPN
FOS	2.88E-03	4930486L24Rik,ACOX1,ACP5,ADAM12,APLN,B4GALT1,CAPN2,CAST,CHGA,Cycs,ELOVL6,ENO1,ERCC1,FEZ2,FHOD1,FN1,FOSL1,FTH1,GSR,HSP90B1,HSPB8,JUN,LDHA,MAPK6,MT1H,NDUFS7,NFIL3,NOTCH4,NSDHL,OXTR,PCYT2,PHLDA1,PRKCE,PTH1R,PTPRN,RFNG,SCD,SELENBP1,SEMA3B,SLPI,SPP1,SULF2,UBA52,VIM,WEE1,WNT1,WNT6,XDH
NPM1	2.90E-03	CEBPA,HOXA5,HOXA9,HOXB5,SOD2,TOP1
ERG	3.06E-03	ARHGAP24,COL11A2,DBN1,EGFL7,FHL1,FLNB,GFRA3,MYCN,NFIL3,NOS3,PTPN11,RASIP1,RRAS,SPARC,SPP1,SPTBN5,SVIL,TACC1,TRIOBP,UPF3A,WNT2B
RBPJ	3.17E-03	ASCL1,BMP3,DLL4,FGF18,GDF5,HEY1,INHBA,INHBB,JUN,LIF,MAP2K3,MAPK6,MDK,NRARP,PDGFB,PGF
FOXO3	3.43E-03	Bbc3,CCND2,DDIT3,FASN,GSTM5,LCN2,MAP1LC3A,MT1E,MT1H,MXD3,NAMPT,NOL3,NOS3,PRDX5,PRNP,SOD1,SOD2,TXN2
IKZF1	3.46E-03	ADAM19,AJUBA,CCND2,CCND3,EIF4E3,EXOC3L1,Ifi204 (includes others),LRP1,NCAM1,PREP,PRNP,PTH1R,RAI14,SERPINH1,SULF2,TMEM119
HAND1	3.66E-03	ACACA,DBI,HEY1,LIPE,MLYCD,NOTCH4
FOXO4	3.74E-03	ACACA,CCND2,ELOVL6,FASN,NAMPT,SCD,Scd2,SOD2
ARID4A	4.07E-03	E2F1,HOXB5,HOXB6,HOXB8
HCFC1	4.23E-03	PPARGC1B,SETD8
CREB3L2	4.23E-03	ATF5,HSPA5
Mi2	4.23E-03	ACP5,CTSK
JUNB	4.27E-03	COL1A2,COMT,DGCR6,FBLN2,FN1,FOSL1,FTH1,INHBA,LCN2,LIPE,MVD,PLIN1,PNPLA2,SPTAN1,YWHAG
HDAC9	4.74E-03	CEBPA,JUN,SMARCA2
EGR1	5.04E-03	ACE,Ccl9,CCND2,CDKN1C,CHGA,COL1A2,EIF4EBP1,FN1,FOSL1,GRIA1,JUN,LDLR,ME1,PDGFA,PNPLA2,PTRF,SOD1,SOD2,SPP1
NR4A3	5.19E-03	CCND2,COL6A1,COL6A2,LPIN1,MFN2,NDUFB8,PPARGC1B,SDHB,UCP3
KLF5	5.19E-03	ACOX1,ARG1,EPAS1,FGF18,KRT5,PDGFA,PDGFB,SORCS2,UCP3
NR1H3	5.42E-03	ACACA,ACOX1,APOE,APOM,FASN,FDPS,GPAM,HSD11B1,LDLR,NR1H3,SCD,SLC2A4
KMT2A	5.54E-03	HOXA5,HOXA9,HOXB5,HOXB6,HOXB8,HOXC6,PRDM16
ESRRG	5.60E-03	ENO1,ESRRA,HK2,LDHA,LPIN1,PKM
PHF1	5.60E-03	HOXA6,HOXA9,HOXB5,HOXB6,SFN,WNT1
NR1I3	5.75E-03	ACOX1,ALAS1,Aldh1a7,CYP2F1,EIF4EBP1,ENKD1,GSTM1,GSTM5,HSD17B4,MAFF,MT1E,POR,PTPN11,WISP1
ZNF148	5.79E-03	COX5B,FDX1,FN1,VIM
DMRT1	6.60E-03	DMRTA2,E2F1,FGF18,GFRA3,GSTA3,MAP2K3,MMP24,NR1H3,OSBPL1A,P4HA1,VCL
ESR1	7.14E-03	ABCA4,ACE,APOE,CAPN2,CAV2,CEBPA,CEBPB,CLIC6,COMT,Cox8b,CTSD,E2F1,ENO1,ESRRA,FOSL1,G6PD,GPAM,HOXC6,IFI27,IGFBP2,INHBB,JUN,LDLR,NOS3,POR,PPP5C,PTX3,S100G,SAMD11,SEMA3B,SLC2A4,SLC9A3,SOCS2,SPP1,TACC1,TNFAIP6,VIM
STAT6	7.47E-03	ACOX1,ACP5,ADAM19,ALDH2,APOE,ARG1,AUH,CCND2,COL1A2,Ifi204 (includes others),IL33,LIF,MVK,NFIL3,PDGFA,PRNP,S100A10,Scd2,SELENBP1,SERPINF1,SOCS2,USP2
NKX3-2	7.89E-03	COL2A1,FGFR3,IHH
PDX1	7.92E-03	AKR1B1,ALB,ANXA2,Bbc3,CDO1,COL3A1,CPT2,CRELD2,DAPK3,DLK1,ECH1,ID3,JUN,MT1E,NDUFB9,NUPR1,PC,S100G,SLC25A1,SPP1
MLX	7.94E-03	ACACA,ELOVL6,SCD,THRSP
MED1	8.01E-03	ACOX1,BOP1,CCND2,CEBPA,CIDEA,EDF1,FASN,HSD17B4,LIF,MAD1L1,NR1I3,SLC2A4
ARNT2	8.09E-03	AKR1B1,ANGPT2,APOE,CMKLR1,COL12A1,COPZ2,ELL2,GSTA3,Ifi204 (includes others),IGFBP4,IL6R,KRT5,LAMB3,NDUFA1,NKX6-2,NUDC,PEA15,PLCB1,S100G,SELENBP1,SOX10,UGT1A6,USP2
MUC1	8.20E-03	BAD,MT1H,PDGFA,SOD1,SOD2,VIM
KDM5B	8.28E-03	CYB5A,DDIT3,E2F1,EHD1,EPB41L1,FABP5,FHL1,IGFBP2,MPC1,MT1E,MT1H,NMB,NOL3,SMARCA2,TUBB2A
PLAG1	8.60E-03	ATF5,CDKN1C,CLTB,CREB3L1,CRIP2,CRLF1,EFNB1,PLEC,TSPAN4
NR4A2	8.60E-03	COL6A1,COL6A2,COX5B,COX6A1,MRP63,PTX3,RET,SOD1,TSFM
TFAP2A	8.79E-03	ADRA1D,APOE,CEBPA,DCBLD2,F2R,KLF4,KRT5,NOS1,POR,PPARD,SMPD1,SOD2
NR2C2	9.81E-03	ACOX1,APOE,CNTFR,SLC27A1,THRSP
SMARCA4	9.90E-03	ACTN4,ASNS,C19orf12,CCDC85B,CEBPB,CYP4B1,DYSF,E2F1,EFNB1,FADS3,FLNB,FN1,GPR56,HEY1,ID3,IFI27,IGFBP4,JUN,LGALS1,LMNA,MC5R,MT1E,MT1H,MYL4,PCDH1,PHLDB1,SLC2A4,SMARCA2,SOCS2,SPP1
SIM1	1.01E-02	AKR1B1,ANGPT2,APOE,CMKLR1,COL12A1,COPZ2,ELL2,GSTA3,Ifi204 (includes others),IGFBP4,IL6R,KRT5,LAMB3,NDUFA1,NKX6-2,NUDC,PEA15,PLCB1,S100G,SELENBP1,SOX10,UGT1A6,USP2
NCOR1	1.02E-02	ACOX1,CEBPA,HOXC6,ME1,NCOR2,PLIN1,SERPINF1,THRSP
CREM	1.02E-02	ACE,APOE,BHLHE40,CCND2,CEBPB,COL3A1,FRMD6,LDLR,LSS,MKNK2,MVK,NFIL3,NOS1,PDXK,RHOB,SIAH2,TAC1
POU2AF1	1.04E-02	Aldh1a7,B4GALT1,CCND3,ID3,LGALS1,S100A10,SPP1
HOXB4	1.06E-02	CCND2,CCND3,E2F1,FOSL1
PLAGL1	1.06E-02	LDHA,PLIN2,PRODH,SLC2A4
SMAD4	1.07E-02	ANGPT2,CCND2,COL1A2,ENG,FSTL3,HEBP1,JAG2,MBD1,MST1R,MYCN,NAMPT,PDGFB,PNOC,POR,PRODH,PTX3,RGCC,SCD,TIMP3,TNFAIP6
NR1I2	1.10E-02	ACOX1,ALAS1,Aldh1a7,CEBPA,E2F1,ELOVL6,FASN,GSTM1,GSTM5,Gstm6,JUN,LCN2,Mup1 (includes others),NR1I3,POR,SCD,UGT1A6
CEBPE	1.16E-02	Ccl9,CCND2,CEBPB,F7,LCN2,MAD1L1,MBP,Orm1 (includes others)
SNAI2	1.20E-02	COL2A1,FN1,JUP,NES,SOX10,TWIST2,VIM
ZNF219	1.21E-02	COL11A2,COL2A1
AP2A1	1.21E-02	CEBPA,TALDO1
IKZF4	1.21E-02	ACP5,CTSK
MEIS1	1.37E-02	ASCL1,DLK1,HLF,HOXB2
MTA1	1.37E-02	CCND2,CDKN1C,EPHA2,PIK3R1,SLC16A10,WISP1,WNT1
RARA	1.39E-02	ACACA,ACACB,APOM,CEBPB,HOXA5,JUN,JUP,MGP,MYCN,RET,SMPD1,STRA6,UCP3
ATN1	1.46E-02	BHLHE40,BMP1,BMP3,GAS7,GSN,Ifi204 (includes others),JUP,KCNA1,KCNK3,MARCKSL1,NREP,PRKCG,SOCS2,SOX10,SPP1,THRSP
Nuclear factor 1	1.46E-02	ALDOA,DDIT3,HSD11B2,S100G,SLC2A4
PROX1	1.46E-02	ANGPT2,CDKN1C,FGFR3,FLT4,HEY1
LMNA	1.51E-02	ABCC8,ACKR4,AIFM2,FGD5,GHDC,HTRA3,ID3,KANK3,MAFF,MAPRE2,NOS3,PDP2,PPARGC1B,SEMA3G,SEMA7A,SLC25A42,SMARCA2,STAB1,TENC1,TOP1
NFIB	1.56E-02	ADAMTSL4,CYP4B1,EFNB1,FOXJ1,NCAM1,SLC16A14,TNS1
CALR	1.58E-02	CEBPA,COL1A2,FN1,GJA5,GJC1,VCL
Rxr	1.66E-02	ALAS1,APOE,HR,LEP,MGP,NR1H3,PLIN2,POR,SPP1
SIRT2	1.73E-02	AACS,LSS,MVD,PMVK
DNMT1	1.73E-02	KCNA1,MEN1,MT1E,WNT1
DNMT3A	1.73E-02	KCNA1,MT1E,SNRPN,WNT1
CDK2AP1	1.77E-02	AES,CCND2,FOSL1,PPARD,WISP1,WNT2B,WNT6
PITX2	1.84E-02	CCND2,CCND3,DACT2,PLOD1,SHOX2,UCP3,WNT2B,WNT6
FOSB	2.07E-02	CEBPA,CEBPB,FOSL1,FTH1,INHBA
USF1	2.12E-02	AKAP12,APLN,CEBPA,FASN,GPAM,MT1E,P4HA1,SLC22A2,SPP1,USF2
CREB3L1	2.15E-02	COL1A2,HSP90B1,HSPA5,SPP1
RUNX1	2.18E-02	ALB,CCND3,CDKN1C,CEBPA,GPAM,JUP,MT1E,MYL9,NCAM1,RGCC,SPP1,ZBTB16
EP300	2.19E-02	ACACB,CEBPA,COL1A2,COL2A1,COMT,CPT2,E2F1,ESRRA,FASN,FN1,FTH1,H6PD,HSD11B2,HSP90AB1,JUN,LEP,LMNA,PDGFA,SCT,SOD2
RNF2	2.25E-02	CBX4,CCND2,HOXA5,HOXB6,HOXB8,HOXC6,SOX7
SUZ12	2.27E-02	CNTFR,DMRTA2,HOXB5,HOXB6,KCNA1,KLF4,LAMB3,WNT1
HDAC1	2.29E-02	ACP5,AKAP12,ANGPT2,CCND2,CEBPA,COL1A2,COL2A1,CTSK,LCN2,MAD1L1,MT1E,MT1H,NES,PDGFA,RHOB,SPP1,UCP3
ATF6B	2.32E-02	DDIT3,HSPA5
RREB1	2.32E-02	SCT,SLC39A3
DNMT3L	2.32E-02	CDKN1C,SNRPN
XRCC5	2.32E-02	APOE,XDH
SOX3	2.32E-02	RET,ZBTB16
SIX4	2.32E-02	ALDOA,DEPTOR
PAXIP1	2.32E-02	CRIP2,CSPG4
DYRK1B	2.34E-02	CCND3,SOD2,SOD3
HOXB3	2.34E-02	HOXB5,HOXB6,HOXB8
HOXC9	2.34E-02	NOS3,SPP1,TIMP3
HNRNPAB	2.34E-02	SPP1,TWIST1,VIM
EGR2	2.34E-02	CAST,CNTFR,HSPA5,IL6R,JUN,MAPK8IP1,MBP,MPZ,PMP22,ROBO1,SCD,SLC1A3,TFRC,UCP3,ZBTB16
MECP2	2.53E-02	ADAM12,APOE,BCAT2,CYB5A,FKBP5,FXYD1,HSPA5,IVD,LMNA,Meg3,MT1E
STAT5B	2.56E-02	CCND2,CCND3,CDO1,CIDEA,Cox8b,DGAT2,GPD1,LEP,ME1,MPC2,MYL4,NOL3,PPP1R3C,SCD,SH3RF3,SOCS2,THRSP
MEF2C	2.73E-02	CALR,COL1A2,COL2A1,COL3A1,GJA5,JUN,KCNA5,MYL4,PTH1R,SLC2A4,VIM
SOX6	3.06E-02	COL2A1,FGFR3,HSPG2
CEBPG	3.06E-02	ASNS,DDIT3,F7
BRCA1	3.14E-02	BCKDHB,CARD10,COL18A1,CTSD,DDIT3,H2AFX,HSPB1,IFI27,LPIN1,MATN4,PHLDA1,PIN1,ROBO1,SFN,WEE1
ETV1	3.15E-02	ASCL1,E2F1,TWIST1,VIM
MYBL2	3.15E-02	CBX4,HSPA8,MAD1L1,SLC1A5
GABPB1	3.15E-02	OXTR,ROBO4,RRAS,UCP3
STAT4	3.63E-02	ACVRL1,ASPH,BAD,FDX1,FSCN1,GBE1,ITGA7,JAG2,KLF9,LPIN1,LRP1,MT1E,P4HA2,PPP1R13L,PRDM16,PYGL,RAMP2,RCN3,RGCC,SELENBP1,TWIST1
KDM6A	3.71E-02	CRIP2,CSPG4
MTF1	3.71E-02	MT1E,PGF
HOXC4	3.71E-02	FGFR3,IHH
MYOG	3.73E-02	ACACB,CCND3,Ifi204 (includes others),MYL4,PDGFA
SOX4	3.75E-02	FN1,MBP,NCAM1,VIM
SMARCD3	3.75E-02	CD151,COL2A1,DEPTOR,MGP
ZBTB17	3.75E-02	BHLHE40,CDKN1C,DDIT3,LDLR
SIN3A	3.82E-02	ACP5,CCND2,COL1A2,CTSK,DDIT3,HOXA9,MAD1L1
KLF13	3.89E-02	ALAS1,HMBS,KLF9
AR	4.20E-02	4930486L24Rik,AK3,AVPR1A,CAST,CAV2,CCDC85B,CDKN1C,CKAP4,COL3A1,CYC1,DCTPP1,DISP2,FABP5,FKBP4,FKBP5,GSN,GSTM1,HSPA5,HSPH1,KCNA1,NRGN,NUPR1,PDGFA,RHOB,VCAN,VCL,VIM,WEE1
ID3	4.32E-02	CCND2,ELOVL6,GPR56,ID3,PREP,SEMA7A
SMAD5	4.40E-02	ALPL,ID3,PDGFA,PDGFB
TFAP2B	4.81E-02	EPAS1,HOXA2,SOD2
KLF4	4.90E-02	ALB,CCND2,FN1,ID3,KLF4,SERPINH1,SLPI,SOD2,SOD3,VIM

## Sheet: C57BL6_CLUSTER A_UPSTREAM
Table S2. Upstream regulators associated with Cluster A in C57BL/6.
Upstream Regulator	p-value of overlap	Target molecules in dataset
MED13	2.84E-15	AACS,ACACA,APOC1,CLSTN3,ELN,ELOVL6,ENO1,GPD1,GPD2,PYGL,THRSP,TKT
PPARG	4.25E-11	ACACA,ACLY,CAV1,DGAT1,DGAT2,DLAT,ELOVL6,FABP5,FAM57B,FASN,FDPS,GAPDH,GPD1,GPT,IGFBP3,LAMB3,LNPEP,ME1,MUC1,PC,PDHB,PRKG2,PTGES,PYGL,RBP4,RETN,SCD,SLC25A1,SLC2A4,TKT,YWHAG
SREBF2	1.44E-10	AACS,ACACA,ACLY,ACSS2,DBI,ELOVL6,FABP5,FASN,FDPS,NSDHL,PMVK,SCD,THRSP,TM7SF2
MLXIPL	1.73E-08	ACACA,ACACB,ACLY,ELOVL6,FASN,PYGL,SCD,THRSP
PPARA	7.02E-08	ACACA,ACSS2,DBI,ELOVL6,FABP5,FASN,FDPS,GPD1,GPD2,GPT,IGFBP3,LAMB3,MASP2,MMD,Mup1 (includes others),NSDHL,Orm1 (includes others),PC,PMVK,RBP4,RBP7,RETN,SCD,SLC2A4,SYCP3,TALDO1,TSPO
SIK1	1.97E-07	ACACA,FASN,GPD1,SCD,THRSP
MYC	2.01E-07	ACACA,ALB,ALDOA,CAV1,CDC34,CHRNB1,COL15A1,COX5B,COX6A1,CRIP2,CRYAB,CSPG4,CTSD,Cycs,DBI,DDX54,EIF4G1,ENO1,FABP5,FASN,GAMT,GAPDH,GCLM,GPI,GPT,HLA-A,HSPB1,IL17RB,LAMB3,LDHA,LGALS1,MRPL12,PDK1,PFKL,PKM,PTN,RPS19,SERPINH1,SLC1A5,SYCP3,TKT,TSPO
PPARGC1B	4.33E-07	ACACA,ACACB,Cycs,DGAT1,ENO1,FASN,FDPS,SCD,SLC2A4
HIF1A	4.74E-07	ALDOA,APLN,CAV1,CTSD,EIF4G1,ENO1,FHL1,GAPDH,GBE1,GPI,IGFBP3,INHBB,LDHA,LGALS1,MST1R,MUC1,NRARP,PDK1,PFKL,SLC2A4,SPAG4,STC2
EPAS1	6.47E-07	ACACA,CAV1,ENO1,FASN,FHL1,GBE1,GYS2,IGFBP3,INHBB,LDHA,NDUFB6,NRARP,SLC2A4,SPAG4,STC2
LPIN1	7.71E-07	ACACA,DGAT1,FASN,FDPS,RETN,SCD
SREBF1	7.75E-07	AACS,ACACA,ACACB,ACLY,ACSS2,DBI,ELOVL6,FABP5,FASN,FDPS,NSDHL,PMVK,RETN,SCD,THRSP,TM7SF2
FOXO1	1.74E-06	ACACA,ACLY,Atp5e,Cycs,ELOVL6,FASN,FDPS,GPD1,GPD2,GPI,LHB,ME1,MRP63,MRPL34,NDUFA12,PDHB,SCD,SLC25A1,SLC2A4,TKT
ESRRA	2.97E-06	Aldh1a7,ALDOA,COX5B,COX8A,Cycs,DLAT,ENO1,GAPDH,LDHA,PDK1,PFKL,PKM,PYGL,UQCR11
PPARGC1A	3.21E-06	ACACA,ACACB,COX5B,Cycs,DGAT1,DLAT,FASN,LDHA,ME1,NR1I3,PRDX5,RBP4,SCD,SLC2A4
KMT2D	9.59E-06	CRIP2,CSPG4,CTSD,FHL1,LAMB3,MEOX1
Mlxipl	2.09E-05	ACACA,ELOVL6,GPD1,SCD
NRIP1	2.76E-05	ACACA,ACACB,FASN,GYS2,MMD,PYGL,SCD,THRSP
CEBPA	9.19E-05	ACACA,ACLY,ALB,APLN,BIK,DGAT2,EDF1,FASN,FHL1,GAPDH,HSD11B1,IFI27,IGFBP3,LGALS1,Mup1 (includes others),Orm1 (includes others),PGD,RETN,SCD,SLC2A4
HOXA10	1.00E-04	ALDH1A1,BCHE,CLDN5,COL15A1,GSTA3,HOXB3,IGFBP3,KRT15,ME1,PHGDH,SCD,THRSP,YWHAG
MLX	1.11E-04	ACACA,ELOVL6,SCD,THRSP
MYOD1	2.28E-04	ACACA,ACACB,ALDOA,CDO1,CRYAB,DYSF,HSPB8,ITGA7,MYL4,SBK1,SLC2A4,TKT
HTT	3.31E-04	ALDOA,ATP1A3,COX6A1,CRYAB,CTSD,Cycs,FASN,FDPS,FHL1,GAPDH,GPI,KCNB1,LDHA,LTBP2,Mup1 (includes others),MYL4,NDUFA11,NDUFA12,NDUFA3,NDUFB8,PC,PITPNM1,RASGRP2,RBP4,SERPINH1,SPTBN2,THRSP,UQCR11,YWHAG
NR1H2	5.04E-04	ACACA,ELOVL6,FASN,FDPS,HSD11B1,SCD,SLC2A4
RXRA	6.20E-04	ABCC2,ACACA,ACACB,ALDH1A1,CDO1,CRYAB,FABP5,FASN,FOXA1,GPD1,GPT,PC,SCD,SLC2A4
FBXW7	6.72E-04	DGAT1,DGAT2,HEY1,NOTCH4
NR1I2	7.59E-04	ABCC2,ALDH1A1,Aldh1a7,APOC1,ELOVL6,FASN,Mup1 (includes others),NR1I3,PGD,SCD
KLF15	8.21E-04	DGAT2,FABP5,FASN,SCD,SLC2A4
NFE2L2	9.68E-04	ABCC2,ALDOA,APBA3,CDC34,COQ7,CTSD,DCTN3,ELN,GBE1,GCLM,GSTA3,ME1,MST1R,NR1I3,PGD,PSMB5,SLC3A1,THRSP
SMARCA4	1.28E-03	C19orf12,DCT,DYSF,FADS3,GAPDH,HEY1,IFI27,KRT15,LGALS1,MUC1,MYL4,RETN,SLC2A4,SPRY2,TACSTD2
NR1H3	1.34E-03	ACACA,APOC1,FASN,FDPS,HSD11B1,SCD,SLC2A4
HAND1	1.38E-03	ACACA,DBI,HEY1,NOTCH4
SIX5	1.38E-03	COL9A2,DMPK,MDFI,PTN
NFYA	1.44E-03	ACLY,ALB,BIK,FASN,PKM,SCD,THRSP
RXRB	1.86E-03	ALDH1A1,ATP1A3,CRYAB,FASN,THRSP
ESRRG	1.88E-03	ENO1,GAPDH,LDHA,PKM
PAX3	2.17E-03	CLDN5,FHL1,GPT,GPX4,HSPG2,LAMB3,LNPEP,MDFI,MEOX1,PHGDH,TIA1
CDC73	2.49E-03	HOXA9,PTGES
PAXIP1	2.49E-03	CRIP2,CSPG4
NR4A1	3.11E-03	ACACA,ACLY,ALDOA,CLDN5,FASN,GPD1,HDAC6,SCD,SLC2A4
MYCN	4.01E-03	ALDH1A1,ALDOA,CAV1,GAPDH,HLA-A,LDHA,LGALS1,PDK1,PHGDH,POLR2L,RPS19,TUBA1B
KDM6A	4.09E-03	CRIP2,CSPG4
SNED1	4.09E-03	GAPDH,IGFBP3
MAP3K10	4.09E-03	MAP3K9,MAPK8IP1
STAT5B	5.26E-03	CDO1,DGAT2,GPD1,ME1,MPC2,MYL4,NOL3,SCD,THRSP
PLAG1	5.50E-03	ATF5,CHST1,CNKSR1,CRIP2,CRLF1
IGF2BP1	5.68E-03	CDC34,LGALS1,SERPINH1
HNF4A	5.79E-03	AAMDC,ABCC2,ACLY,ACSS3,ADCY10,ALDH1A1,ALDH1L1,APOC1,ATAT1,CAV1,CDHR1,COX8A,CTNNBL1,DYRK1B,EIF4G1,EPHA2,FCAMR,FDPS,FHL1,FOXA1,GAPDH,GBE1,GPR137,GPT,GYS2,HDAC6,HEY1,HSD11B1,ISOC2,KCNJ11,KLC4,MDFI,MRP63,MRPL2,MRPL34,MRPS15,NDUFA3,NR1I3,OGFOD2,PABPN1,PEX16,PKM,PPP2R5B,PRDX5,PSMB5,PYGL,RSPH3,SARS2,SCD,SLC25A1,SMDT1,TIA1,TM7SF2,TMEM208,TMEM79,TTC25,ZNHIT1
ACO1	6.05E-03	GAPDH,IGFBP3
FOS	6.62E-03	APLN,CASZ1,Cycs,ELOVL6,ENO1,ERCC1,FOXA1,HDAC6,HSPB8,KRT15,LDHA,LHB,LTBP2,MAFK,NOTCH4,NSDHL,PCYT2,PTH1R,SCD
THRB	7.24E-03	ACACA,ATP1A3,CTSD,FASN,FDPS,ME1,PGD,SLC2A4,THRSP
ATF4	8.70E-03	APBA3,ATF5,FASN,LALBA,PHGDH,SLC1A5,STC2
FOXO4	9.15E-03	ACACA,ELOVL6,FASN,SCD
PDX1	9.39E-03	ALB,Atp5e,CDO1,EFNA1,GCLM,IGFBP3,PC,PHGDH,SLC25A1
TAF6	1.10E-02	GAPDH,HOXA9
RORA	1.12E-02	ACACB,ELOVL6,FASN,Mup1 (includes others),NR1I3,NSDHL,SCD,SLC2A4,Sult1a1
ESR1	1.13E-02	ALK,CAV1,COMT,CTSD,EFNA1,ENO1,FOXA1,IFI27,IGFBP3,INHBB,LHB,MMD,SLC2A4,STC2,UQCR10
FOXA2	1.44E-02	ABCC8,ALB,FABP5,FOXA1,KCNJ11,PKM,SCD,SLC2A4
NRF1	1.48E-02	COX5B,COX6A1,COX8A,GCLM
Erm	2.07E-02	CAV1
Mef3	2.07E-02	ALDOA
SNURF	2.07E-02	LHB
MBNL1	2.07E-02	DMPK
SLC2A4RG	2.07E-02	SLC2A4
NPY	2.07E-02	GPX4
RALBP1	2.07E-02	GAPDH
CELF1	2.07E-02	DMPK
Plagl1	2.07E-02	SLC2A4
HNRNPDL	2.07E-02	COX5B
CASR	2.07E-02	ABCC2
COMMD3-BMI1	2.36E-02	FOXA1,HOXA9,HOXB3
NR4A2	2.69E-02	COX5B,COX6A1,LMX1B,MRP63
NR0B2	2.69E-02	ACACA,ACLY,FASN,SCD
JUN	2.86E-02	CAV1,COMT,CRIP2,Cycs,ERCC1,FOXA1,GPT,IGFBP3,KRT15,LHB,PTGES,SCD,SNRNP70,YWHAG
MED1	3.01E-02	EDF1,FASN,IGFBP3,NR1I3,SLC2A4
PIAS1	3.03E-02	ACACA,FASN,SCD
CEBPB	3.04E-02	ALB,ALDH1A1,APLN,CDO1,DGAT2,FHL1,HSD11B1,IGFBP3,KRT15,Orm1 (includes others),PTGES,SCD
MYF6	3.29E-02	ACACA,ACACB
PLAGL1	3.29E-02	LDHA,SLC2A4
NCOA6	3.29E-02	FASN,SCD
CTNNB1	4.00E-02	AES,ALDH1A1,CLDN5,DCT,HMG20B,INHBB,LHB,LMX1B,ME1,MEOX1,Mup1 (includes others),MYL4,RBP4,RETN,SCD,SH2B2,SLC1A5,SNRNP70
THRA	4.05E-02	ACACA,FASN,SLC2A4,SYT12,THRSP
ERK1/2	4.09E-02	PTN
ASB2	4.09E-02	HOXA9
PAF1	4.09E-02	HOXA9
LEO1	4.09E-02	HOXA9
CREB3L2	4.09E-02	ATF5
KDM4A	4.09E-02	FHL1
CTR9	4.09E-02	HOXA9
RBBP5	4.09E-02	CTSD
ZNF224	4.09E-02	ALDOA
BAZ1A	4.09E-02	IGFBP3
PIN1	4.09E-02	LHB
Hsf4	4.09E-02	CRYAB
SP1	4.19E-02	ABCC8,CAV1,COL7A1,CRYAB,CTSD,GPX4,IGFBP3,LHB,MAPK8IP1,PDK1,PKM,PTH1R,PTN,ROBO4,TEAD1,TSPO
SIRT2	4.23E-02	AACS,PMVK
PPARD	4.50E-02	C11orf86,FASN,GPD1,GPD2,MDFI,SCD,SFI1
MAFG	4.73E-02	GCLM,GSTA3
BACH1	4.73E-02	GCLM,ME1

## Sheet: BALBc_CLUSTER B_UPSTREAM
Table S2. Upstream regulators associated with Cluster B in BALB/c.
Upstream Regulator	p-value of overlap	Target molecules in dataset
TRIM24	4.15E-21	Apol9a/Apol9b,BLNK,CA2,CNOT6,DDX60,DHX58,EMB,Epsti1,FAM26F,FLRT3,GBP4,IFI44,Ifi47,IFIH1,IFIT1B,IFIT2,IFIT3,Igtp,Iigp1,IRF7,IRGM,Irgm2,LGALS3,Ms4a4b (includes others),NPAS3,OAS1,OASL,Phf11a/Phf11b,PLAC8,PRKCQ,PSMB9,RTP4,SAMD9L,SAMHD1,SOCS1,TAP1,Tgtp1/Tgtp2,TLR2,TRIM6-TRIM34,UBA7,USP18
IRF7	5.23E-21	BC147527,CASP4,CCL19,CD40,CD69,CTLA4,CXCL9,DHX58,FAM26F,GBP4,GBP5,IDO1,Ifi204 (includes others),IFI44,IFI44L,Ifi47,IFIH1,IFIT1,IFIT1B,IFIT2,IFIT3,IFITM1,IFITM2,Igtp,IL15,IRF7,IRGM,Irgm2,ITGAX,Ms4a4b (includes others),Mx1/Mx2,NT5C3A,OAS1,OAS3,OASL,Oasl2,PARP14,PHF11,PLAC8,PSMB9,RSAD2,RTP4,SAMD9L,Slfn1,SOCS1,TAP1,TNFSF10,Trim30a/Trim30d,TRIM5,UBA7,USP18,XAF1,ZBP1
STAT1	2.86E-19	APOBEC3B,BCL2L11,CASP1,CASP2,CASP4,CCL19,Ccl8,CD40,CD86,CDK2,CH25H,CIITA,CXCL9,EIF2AK2,FAM26F,GATA3,GBP5,Gbp6 (includes others),GZMB,HLA-DRB1,IDO1,Ifi204 (includes others),Ifi47,IFIT1,IFIT1B,IFIT2,IFITM1,Igtp,IL15,IL1R1,IRF7,IRGM,ITGAX,KLRC4-KLRK1/KLRK1,LY96,MMP9,Mx1/Mx2,OASL,PCDH17,PDGFC,PHACTR1,PIM1,PRF1,PSMB9,Retnla,Rnf213,RSAD2,SAMHD1,Serpina3g (includes others),Slfn1,SLFN12L,SLFN13,Slfn2,SOA…
IRF3	1.87E-18	APOBEC3B,BC147527,BIRC3,CCL19,CD69,CD86,CDH11,CXCL9,DHX58,FAM26F,FST,GBP5,Ifi204 (includes others),IFI44,Ifi47,IFIH1,IFIT1,IFIT1B,IFIT2,IFIT3,IFITM2,Igtp,IL15,IRF7,IRGM,Irgm2,MMP9,Ms4a4b (includes others),Mx1/Mx2,NT5C3A,OAS1,OAS3,OASL,Oasl2,PARP14,PHF11,PLAC8,PLAG1,Pmaip1,RSAD2,SAMD9L,Slfn1,SORL1,TAP1,TFAP2C,Trim30a/Trim30d,USP18,ZBP1
IRF1	2.11E-13	CASP1,CASP2,CCL19,CD40,CDK2,CIITA,CTSS,CXCL16,CYBB,EIF2AK2,HLA-G,IDO1,IFI44L,IFIH1,IFIT1,IFIT2,IFIT3,IFITM1,IL15,IL18,IL18BP,IL7,IRF4,IRF7,LTB,MMP9,OAS1,PSMB9,RSAD2,SELL,SOCS1,SP1,TAP1,TERT,TLR3,TLR6,TLR9,TNFSF10,VCAM1
STAT3	1.22E-12	AHR,AMER1,BCL2L11,BOC,CASP1,Ccl8,CCR5,CD40,CD40LG,CD46,CDH1,CHI3L1,CIITA,CLN6,CTLA4,CXCL9,EIF2AK2,FFAR2,FLRT3,FST,GJA1,GLIPR1,HLA-B,HLA-DRB1,ICOS,ID2,Ifi204 (includes others),IFI44,IFIH1,IFIT1,IFIT1B,IFIT3,IFITM1,IKZF2,IKZF3,IL18R1,IL7,IRF4,IRF7,ITGB6,Lyz1/Lyz2,MMP9,MYH7,OAS1,OAS3,OASL,PIM1,PLAU,POU2F1,PPARGC1A,PRDM1,PSMB9,RAB27A,SGK1,SLAMF1,Slfn1,SLFN12L,SLFN13,Slfn2,SOCS1,SOX6,SP110,TAP1,TERT,T…
NKX2-3	3.84E-09	BTG1,C1orf74,CASP1,CBS,CD38,CD68,CSRNP1,CXADR,CXCL16,DCLK1,DDX60,DHX58,EIF2AK2,EXOC6,FAM198B,GCA,GIMAP7,HLA-B,IDO1,IL18BP,KLF2,MADCAM1,MMRN1,NT5C3A,PARP14,PSMB9,PTPRE,REEP1,RPL23,RTP4,SAMD9L,SEMA3A,SP110,TAP1,TIPARP,TMEM158,TRIM5,UBA7,USP18,VCAM1,XAF1,ZNF704
NFATC2	3.87E-09	ACPP,ATM,BBX,CD3G,CD40,CD40LG,CTLA4,CX3CR1,DAB2,FCER2,GATA3,GBP4,ICOS,IFIT1B,IFIT2,IFIT3,Iigp1,IKZF1,IL15,IL18,IRF4,IRF7,Irgm2,Mx1/Mx2,NR4A1,OASL,RGS1,RGS2,RSAD2,SELE,SLFN12L,SOCS1,TLR3
NFKB1	4.46E-09	ABCB1,AR,BCL2A1,BIRC3,BLK,BRCA2,BTG2,CCL19,CD3G,CD40,CD86,CIITA,CR2,CXCL9,CXCR5,CYBB,DTX1,EHF,FANCD2,GATA3,GJA1,IFIT1B,IGHM,IGKC,IL18,IRF4,LTB,MADCAM1,MMP9,Mx1/Mx2,NFKBIA,NR4A1,PLAU,POU2F2,RELB,SELE,SELP,SYTL1,TERT,TLR2,TNFSF10,VCAM1
STAT6	1.34E-08	CCL17,CCR5,Cd1d2,CD38,CD40,CD69,Cmah,CR2,CTSS,CTSW,FCER2,GATA3,Gp49a/Lilrb4,GZMB,HCK,Ifi204 (includes others),IFIT3,IL10RA,IL18R1,IRF4,IRF7,LTB,MMP14,MMP9,Ms4a4b (includes others),Mx1/Mx2,NCOA3,NFKBIA,PDGFC,PKIB,PPARGC1A,Retnla,SELE,SELP,SOCS1,Tgtp1/Tgtp2,Trim30a/Trim30d,Zfp157,ZFP36
PAX5	3.23E-08	BLK,BLNK,CD19,CD22,CD40,CD72,CD79A,CIITA,CR2,FCER2,GPRIN3,IGJ,PRDM1
FOXP3	1.37E-07	AKT3,CCR2,CTLA4,CYSLTR1,DUSP4,ICOS,ID2,IKZF2,IRF4,MMP9,NT5E,PDCD4,Pmaip1,PRDM1,RGS1,SATB1,SELL
IRF5	3.39E-07	CCL19,CCL21,CXCR4,DHX58,IFI44,IFIH1,IFIT1,IFIT2,IFIT3,IFITM2,IRF7,NT5C3A,OAS1,OASL,Oasl2,RSAD2,SP110,TNFSF10
PRDM1	1.71E-06	BCL2A1,BCL2L11,BTK,CD19,CD22,CD79A,CD86,CIITA,CXCR4,FCER2,IGHM,IGJ,NFAT5,PAX5,PRDM1,PRKDC,PROX1,RSAD2,TNFRSF13B
SP1	6.18E-06	ABCB1,ABHD2,AGER,ALOX15B,AR,ATM,ATP2A3,BACE2,CBS,CD40,CD79B,CDC25B,CDK2,CDK6,CHI3L1,CHRNB4,CIITA,CIRBP,CR2,CYBRD1,CYP1B1,CYP7B1,EIF2AK2,EZR,GJA1,HPSE,ID4,IL15,IRF4,ITGA2,ITGAX,JAM2,LTB,MAOA,MMP14,MMP9,MRC1,MYH7,NCOA3,NFKBIA,NPTXR,PDGFC,PIM1,PLAU,PREX1,PRKG1,PRLR,PROM1,RB1,RUNX2,SELL,SGK1,SLC39A8,SLC7A1,SOAT1,SOCS1,SP1,SPN,TERT,TGFB2,TGFBR1,TLR2,TNFSF10,UGCG
STAT2	6.37E-06	CCL19,CIITA,IFIT1,IFIT2,IFIT3,IFITM1,IRF7,OAS1,RSAD2,SOCS1,TNFSF10
IRF2	6.54E-06	CASP1,CDK2,CIITA,CTSS,EIF2AK2,Ifi47,IL7,IRF7,OAS1,PSMB9,SOCS1,TAP1,TLR3,TNFSF10,USP18,VCAM1
STAT5A	1.40E-05	AR,ATM,BCL2A1,BIRC3,CASP2,CASP4,CCR5,CDH1,CDK6,EZH2,FOSB,GZMA,GZMB,ID2,IFITM1,Klrb1c (includes others),KLRC4-KLRK1/KLRK1,LTB,MYH7,PIM1,PRDM1,PRF1,PRLR,RAB19,RAB27B,RUNX2,SETBP1,SOCS1,SP1,ZFP36
RELB	1.51E-05	ABCB1,AIRE,BIRC3,CCL19,CD40,CIITA,FANCD2,IGHM,IRF4,LTB,MADCAM1,NFKBIA,PRDM1,RELB,TGFA
IRF8	1.89E-05	ASAH1,ATF7,CCR2,CD40,CD86,CIITA,CTSS,CXCL16,CXCL9,CYBB,DAB2,IDO1,IFI44L,IFIT2,IL15,IL18,MMP9,OAS1,Pmaip1,PRDM1,TLR3,TLR9
JUN	2.68E-05	ABCB1,AKT3,ALOX12,AR,BCL2A1,BCL2L11,BIRC3,BTG1,CD164,CD244,CD68,CDH1,CHI3L1,Clca1/Clca2,CXCL16,CYP1B1,EHD4,EZR,FUS,GCLC,GJA1,HLA-B,HLA-G,Hmga1,ID2,Ifi204 (includes others),ITGB8,LGALS3,MMP9,NFKBIA,PAK3,PARD6B,PGLYRP2,PKIB,PLAU,Pmaip1,PTBP2,PTPRO,RELB,SFTPD,SGK1,SLC6A6,SLC7A1,SLC8A1,THBS1,TP73,VAV3,VCAM1,VDR,WNT16,WNT5A,ZFP36
IRF9	3.14E-05	CCL19,CIITA,CXCL9,IFIT2,IFIT3,IFITM1,IRF7,SOCS1,Tgtp1/Tgtp2,TNFSF10
REL	4.50E-05	AHR,BCL2A1,CD40,CD40LG,CD86,CDH1,CIITA,CR2,CXCL9,FCER2,HLA-B,IFIT1B,IGHM,Iigp1,IL18,IRF4,MMP9,NFKBIA,NFKBID,NR4A1,RELB,TNFRSF13B
SPI1	4.76E-05	BLNK,CCL17,CD180,CD19,CD68,CD72,CD79A,CD79B,CHI3L1,CIITA,CSF2RB,CTSS,CXCL9,CYBB,DAB2,ETS2,ID2,IFIT1B,IL18,IRF4,Lyz1/Lyz2,MEF2C,MRC1,MS4A1,PIK3CG,PTPRC,TLR2
ETS1	6.51E-05	ABCB1,ARL4C,ATP2A3,BCL11A,CASP1,CD79A,CD79B,CDK2,ETS2,GZMA,GZMB,HCST,HPSE,ID2,IKZF2,ITGB6,KLRC4-KLRK1/KLRK1,LAIR1,LTB,MMP9,NCR1,PLAU,PRF1,RUNX2,RUNX3,SELL,SLAMF6,SP1,SRGN,TGFA,TGFB2
RELA	6.98E-05	ABCB1,ADAMTS5,AR,BCL2A1,BIRC3,BRCA2,BTG2,CBS,CCL19,CD40,CHI3L1,CIITA,CR2,CXCL9,CXCR4,CYBB,EHF,HLA-B,IFIT1B,IGHM,IGKC,IRF4,IRF7,LTB,MADCAM1,MMP9,Mx1/Mx2,NFKBIA,NFKBID,NR4A1,PLAU,Pmaip1,PSMB9,RELB,SELE,SELP,SLC1A2,SYTL1,TACR1,TAP1,TLR2,TNFRSF11B,TP73,UGT1A1,VCAM1
SOX11	7.58E-05	CD19,CD86,CNOT6,CXCR4,EBF1,FAIM3,IFIH1,IKZF3,MS4A1,MSI2,NIPSNAP1,PAG1,PAX5,PRDM1,RNF122,TP53INP1
LMNA	1.06E-04	ATP11B,BAMBI,CAMK2A,CD38,CERS6,ERN1,GCLC,GJA1,GSTT2/GSTT2B,IFI44,IFIH1,IRGM,KCNE4,KIAA1551,KLF7,LPAR4,MBIP,PCGF6,PPM1H,RB1,RICTOR,SLC41A2,TEC,UBA7,Zfp157,ZFP36,Zfp932 (includes others),ZNF519,ZNF704
SMARCA4	1.07E-04	ABHD2,ANKRD32,ARL4C,BAMBI,BCL2A1,Bglap (includes others),CCR2,CD19,CDH1,CDH11,CDK2,CIITA,CLK1,CNTN1,CTSS,CXCR5,CXCR6,EBF1,ETS2,FCHSD2,FFAR2,GCLC,GPR183,HCST,HEXB,IFIT1,IFITM1,IFITM2,KCNJ2,LGALS3,MEF2C,MXD1,Pdlim3,PLS1,Ppfia4,PTPN7,SEPP1,TEC,TGFB2,TNFSF10,TNNT2
STAT4	1.37E-04	ACAP1,ARHGAP15,BCL2L11,CAPN5,CCR5,CDK2,CXCL9,ENO2,GATA3,GCNT2,GJA1,HEXB,IFIH1,IFIT1B,IFIT2,IL10RA,IL18R1,IRF4,MBOAT2,MGARP,Ms4a4b (includes others),Mx1/Mx2,Pfn2,PLAC8,RAMP1,RGS16,RRAGD,SELE,TCEAL3,TCF7,TPD52,Trim30a/Trim30d
CTNNB1	1.53E-04	ABCB1,ACAP1,ACVR2A,AHR,AQP4,AR,ATM,BAMBI,BCL2L11,C6,CASC4,Cd52,CDH1,CDH11,CELSR1,Clu,COL4A6,Cxcl15,CXCL9,CYP7B1,DIXDC1,ENO2,ENPP1,EPCAM,FOXQ1,FZD3,GATA3,GJA1,GJB2,ID2,ID4,IDO1,IFITM1,IGHM,IGJ,IL1R1,IRF4,ITGA6,LBH,LGALS3,LMO2,MMP14,MMP9,MPEG1,MSX1,MTMR7,PLAU,PRDM1,RUNX2,S100A4,SGK1,SLC12A2,SLC1A2,SLC26A2,SMS,TCF7,TERT,TGFA,TMEM2,TNFRSF11B,TNIK,TSPAN8,UGCG,VCAM1,WIF1,ZNF624
GATA1	1.56E-04	ALOX12,BCL2L11,BTG2,CD164,CDK2,CDK6,Clca1/Clca2,CPD,CYBB,ENPP1,FOSB,GATA3,HPSE,IKZF1,ITGA6,ITGAX,LEPR,LMO2,MGST2,MS4A1,PIM1,PLEK,PRKG1,RNASE2,SCIN,SELP,SLC38A9,SOX6
HDAC4	1.59E-04	CACNA1C,CAMK2A,CNTN1,CYFIP2,GABRG3,GPM6A,Hdac9,KLF2,MEF2C,MMP9,NBEA,NR4A1,PRKCB,RGS2,SLC17A7,SLC8A1,TERT,TSPAN13,VCAM1
NFKBIA	3.94E-04	ADAMTS5,ALOX15B,ATF2,BCL11A,BCL2A1,BIRC3,BTG2,CASP4,CD40,CD69,CD86,CDC25B,CDH1,CDK2,CH25H,Clu,CXCR4,CYP1B1,CYP7B1,GPX3,GZMB,HLA-B,Hmga1,HNRNPA1,HPSE,Ifi204 (includes others),IFIT1B,IL15,ITGA2,LITAF,MMP14,MMP9,NFKBIA,PIM1,PLAU,RELB,RGS16,S100A9,SELE,SGK1,SLC12A2,SLC1A2,Slfn2,SOAT1,SORL1,TACR1,TGFB2,TLR2,TNFRSF11B,VCAM1,Zfp125
NFKBIB	4.04E-04	BCL2A1,CD40,CD86,MMP9,NFKBIA,PLAU,SELE,SYTL1,TNFSF10,TP53INP1,TP73,VCAM1
BCL6	4.38E-04	BCL2A1,BLNK,CD19,CD69,CD72,CD79B,CIITA,CTLA4,CXCR5,FCER2,GATA3,GZMB,IL13RA1,IL18,IRF4,LITAF,PIK3CG,PRDM1,PTPRO,RAD50,SOX6
SNAI2	4.97E-04	AR,BRCA2,CDH1,CXCR4,ID4,MEF2C,MMP14,MMP9,TRPS1,VDR
GFI1	6.51E-04	ATF2,CASP1,CD40,CXCR4,EIF2AK2,ETS2,GATA3,GJA1,ID2,IL1R1,Lyz1/Lyz2,NFKBIA,NT5E,RASGRP1,RB1,RELB
SATB1	7.61E-04	CD69,CD8A,CYBB,DSTYK,DUSP4,EVI2A,GATA3,GLRX,IKZF1,IRF7,LPIN2,PRKCB,RGS1,SELL,SGK1,TMEM2,XAF1,YPEL5
MITF	8.23E-04	APOLD1,ASAH1,CAPN3,CDK2,DSTYK,EDNRB,ESRP1,GZMB,HPGDS,IRF4,KIAA1598,LGALS3,MMP14,PHACTR1,PPM1H,PRF1,RAB27A,RRAGD,SLC14A1,SOX6,TBC1D16,TPH1,TRPM1
SETDB1	8.31E-04	CSMD1,GPM6A,ID2,IL15,KCND2,KLRC4-KLRK1/KLRK1,MTMR7,ROBO2
GATA3	8.54E-04	BCL11A,BCL11B,BMF,CD3D,CD3E,CDH1,CTLA4,DTX1,EBF1,ELOVL4,GATA3,GZMA,ICOS,LTB,PAX5,RAD50,RUNX3,S100A9
ARNT2	8.79E-04	ABCG1,AGER,AQP4,BST1,Cd1d2,Cd52,CD86,CHRNE,CXCR5,EGF,ELK4,GPX3,GRM8,H2-K2/H2-Q9,H2-Q5,HLA-B,Ifi204 (includes others),Iigp1,LCP1,MDM4,MYH7,PKIB,PTPN22,SEMA5B,SNN,Sp100,SYT7,SYT9,Zfp108/Zfp93
SRF	8.99E-04	APOLD1,BCL2L11,CD19,CXCR4,EXTL2,FAM60A,FOSB,FOXQ1,FST,GLIPR1,GPM6A,IGHM,IL15,ITGA6,LBH,LEPR,MGAT4A,MGST2,MMP9,MPPED2,MYH7,MYO1E,MYOCD,NCOA7,NPM1,NR4A1,OPHN1,RAB27B,RAMP1,RFX5,S100A9,SELP,SEMA3A,SLC37A1,SLC8A1,SNX2,TCF7,TNNT2
NFKB2	9.33E-04	BCL2L11,BIRC3,CCL19,CD86,CR2,CXCR4,CXCR5,MADCAM1,MMP9,VCAM1
CEBPA	9.78E-04	ABCB1,ADCY7,AKR1C3,ARL4C,BCL2A1,BTG1,BTG2,CA2,CD19,CD3G,CD7,CHI3L1,CPT1A,CXCR4,EXTL2,F8,GJA1,GLIPR1,GLRX,HLA-B,Hmga1,ID2,ITGAX,LEPR,LITAF,MALT1,MMRN1,NR1H4,PAX5,PPARGC1A,PRLR,PTPN3,PTPRC,PTPRE,RGS2,RUNX2,RUNX3,S100A9,SECTM1,SFTPD,TGFB2,TLR9,TNFRSF19,TNFSF10,VDR
NKX3-1	1.07E-03	AR,BTG2,CA2,CX3CR1,MMP9,PIM1,PRKCB,PTPRC,RAMP1,SOAT1,VAV3
TAF4	1.09E-03	AR,CDH1,CDH11,EHF,GJB2,ID2,IFIT1B,ITGA6,LRRC16A,MXD1,OAS1,PDGFC,PPARGC1A,TGM3,THBS1,VAV3
ELK1	1.13E-03	FUT4,JAM2,MMP9,RUNX2,SLC7A11,THBS1,TIPARP,TLR9,TPD52L1,ZFP36
POU2F2	1.16E-03	CCR5,CD79B,CXCR5,IGKC,MS4A1,POU2F2,TGFA
SIM1	1.19E-03	ABCG1,AGER,AQP4,BST1,Cd1d2,Cd52,CD86,CHRNE,CXCR5,EGF,ELK4,GPX3,GRM8,H2-K2/H2-Q9,H2-Q5,HLA-B,Ifi204 (includes others),Iigp1,LCP1,MDM4,MYH7,PKIB,PTPN22,SEMA5B,SNN,Sp100,SYT7,SYT9,Zfp108/Zfp93
EOMES	1.24E-03	CXCR4,GZMA,ITGA2,PRF1,TNFSF10
NCOA2	1.27E-03	AHR,AR,CXCL9,FST,IFIT1B,IFIT2,Mx1/Mx2,NFKBIA,NR1D1,OASL,PARD6B
NLRC5	1.56E-03	CD40,HLA-A,HLA-B,HLA-G,PSMB9,TAP1
KDM6B	1.63E-03	CD40,OASL,Oasl2
TBX5	1.81E-03	CACNA1C,CCBE1,CDK2,GJA1,KCNJ2,MEF2C,MMP27,S100A4,SIK1,SLC8A1,TCF7,TNNT2
HMGB1	1.81E-03	AGER,CD40,CD86,HLA-DRB1,HLA-G,IFIT1,IL1R1,MMP9,MRC1,SELE,TLR2,VCAM1
NR3C1	1.91E-03	ABHD2,ARHGEF3,BCL2L11,BCL2L14,BIRC3,BMF,BRWD1,BTG1,BTK,CASP4,CD38,CD40LG,CD69,CLCF1,CSRNP1,CXCL9,DNASE1L3,EPB41L4B,ERN1,FGD4,GATA3,GEM,GLIPR1,GPX3,GZMA,HMGCS2,IFIH1,IFIT1B,IFIT2,IL15,IL18,IP6K3,LTB,MALT1,MAOA,MDM4,MMP9,Mx1/Mx2,NAIP,NAV3,NFKBIA,NLRP3,OASL,OCLN,PDCD4,PIK3R3,PRKCB,PRLR,RAPGEF4,RB1,RELB,RGS2,RUNX2,SELE,SEMA5B,SEPP1,SGK1,Tgtp1/Tgtp2,THBS1,TLR1,TLR2,TNFRSF11B,Trim30a/Trim30d,UGCG,VCAM1…
HOXA13	2.13E-03	AR,EMP2,EPHA4,SHROOM3,SLC1A2,WNT5A
RUNX1	2.19E-03	BCL2L11,Bglap (includes others),BLK,BTG2,CD53,CD79A,CHI3L1,GATA3,GZMB,ITGA2,PRKCB,PRKCQ,RUNX2,S100A9,SOX6,UGCG
NKX2-1	2.25E-03	AGER,AGTR2,BCL2A1,Clu,EMP2,FOXQ1,HCK,HLA-B,IL7,Lyz1/Lyz2,PARD6B,Pfn2,Plscr2,RAC2,ROR1,SATB1,SCARA3,SFTPD,TCF7,TGFB2,THBS1,TOX,WNT5B,ZNF519
EZH2	2.32E-03	BCL2L11,BIRC3,CDH1,CDK6,CHRM3,CNR1,CPD,CYP1B1,DNAH2,EZH2,EZR,GATA3,IKZF1,IL10RA,LTB,LYPD6B,MAL2,MMP9,NCOA7,NFKBIA,PPP2R2B,RAC3,S100A4,SATB1,UBD
NFATC1	2.33E-03	AQP2,CD3G,CD40,CD40LG,CX3CR1,CYBB,PAG1,SELL,TNFSF10,VCAM1
MEF2C	2.36E-03	Bglap (includes others),CACNA1C,CCBE1,GJA1,KCNJ2,KLF2,MEF2C,MMP27,MYH7,PPARGC1A,RUNX2,S100A4,SIK1,SLC8A1,TNNT2
TCF3	2.44E-03	BCL2L11,BLNK,CA2,CD3E,CD5,CD79A,CD79B,CD8B,CDH1,CDK6,CR2,DTX1,EBF1,ETS2,GATA3,ICOS,ID2,IGHM,LMO2,MEF2C,PAFAH1B3,PAX5,RASA4,RGS16,SCIN,SCN4A,SLC12A2,SOCS1,TOX
EGR1	2.66E-03	ABCB1,AR,BCL2L11,Ccl8,CCR2,CD40LG,CDH1,Cxcl15,DUSP4,HPSE,Lyz1/Lyz2,MMP14,MMP9,MXD1,NR4A1,PDGFC,RB1,SGK1,SLC12A2,SOCS1,THBS1,VCAM1
Zbtb7b	2.76E-03	AHR,CD8A,CD8B,IL1R1,RUNX3
FOS	3.17E-03	ABCB1,AKR1C3,AMIGO1,AQP3,BCL2L11,CA2,CADM1,CAMK2D,CD164,CD244,CHI3L1,Clu,CRABP1,CXCL16,EMB,EZR,Fmn1,FOSB,FZD3,FZD6,GJA1,GJB6,HLA-B,HOOK1,HPGDS,ITGA6,LGALS3,LIN9,MAOA,MGAT4A,MMP9,MMRN1,MXD1,MYO5B,NIPSNAP1,PARD6B,PKIB,PLAU,Pmaip1,Ppp2r5c,PRDM1,PTPRO,S100A9,SERPINB7,SFTPD,SMG1,SNN,TIPARP,TNFRSF11B,TPD52,UGCG,VAV3,VCAM1,WNT5A
EBF1	3.23E-03	CD19,CD79A,CD79B,CRABP1,EBF1,PAX5,PRDM1
STAT5B	3.40E-03	AKR1C3,AR,ATM,BIRC3,CASP2,CASP4,Cd163l1,CD276,CDH1,CDK6,LTB,MYH7,PAX5,PIM1,POU2F2,PRLR,RAB19,Retnla,SOCS1,TLR2,TOX,ZFP36
RORA	3.56E-03	ACSL4,Aox3,ARNTL,ARSG,B3GALT1,Ccl8,CH25H,Cml5,CXCL9,CYP39A1,CYP7B1,ELOVL7,Gstt3,IL18,LPIN2,NFKBIA,NR1D1,PPARGC1A,RHBG,S100A9,SLC1A2,SLC29A4,SLC41A2,TLR3
RFXANK	3.85E-03	EPHA3,HLA-A,HLA-B
CYLD	4.03E-03	CD40,CD86,CR2,CTLA4,ICOS,RELB,SLAMF1
Histone h4	4.09E-03	ABCB1,CD40,CD69,CIITA,HPSE,KLF2,MMP9,MSH5,Mx1/Mx2,OAS3,PREX1,PRLR,RUNX2,TERT,TGFBR1,TNFSF10
HIC1	4.90E-03	CA2,CYP7B1,FST,ID4,LPPR4,RIN2,SFXN3,SLC7A11,SRGN,TNS3,WDR6
AR	5.28E-03	Akr1c19,ALOX15B,AQP3,AR,CACNA1C,CAMK2A,Ccdc74a,CDH1,CDH11,CTSO,EDNRB,ELK4,EMB,ENO2,EPB41L4B,GJA1,IL1R1,ITGA2,ITGA6,KCNJ2,MAOA,OCLN,PLAU,RHBG,RP2,SCN4A,SGK1,SIK1,SLC39A8,SLC7A11,SPO11,THBS1,TMEM158,TNNT2,TPD52L1,TSPAN8
AKNA	5.72E-03	CD40,CD40LG
OSTF1	5.72E-03	Bglap (includes others),RUNX2
WWOX	5.72E-03	Bglap (includes others),TP73
HOXA9	5.82E-03	ARNTL,BCL2L11,CDH1,CYBB,ENPP1,ETS2,GLRX,GPR183,ID2,IRX3,LAT2,LY86,MBNL1,MED13,MSI2,PIM1,PRKD3,PRRC2C,PTPRC,RAP1B,SATB1,SELE,SERINC2
ZEB1	6.06E-03	CDH1,CXADR,ESRP1,GATA3,MAL2,PLAU,TP73
IKZF1	6.35E-03	2010300C02Rik,BLNK,CD3D,CD79B,CD8A,CDK6,CYP7B1,DNAJC6,DTX1,Ifi204 (includes others),IL18R1,KMT2A,LHFPL2,MMP14,NR1H4,PRKCQ,TNNT2
KLF2	6.84E-03	CCR5,CD40,CD40LG,CXCR4,CYP1B1,DOCK2,FGR,HPSE,LEPR,MMP14,NFKBIA,RNASE2,RUNX2,SELL,SFTPD,TGFB2,TGFBR1,THBS1,VCAM1
ZBTB33	7.26E-03	CDH1,RAPSN,S100A4
UBP1	7.26E-03	CD40,CD79A,GRHL1
ELF4	7.33E-03	ABCB1,CA2,KLF2,MAPKAPK3,PRF1,RAP1B,SELL
TRIM28	7.82E-03	BCL2L11,COL4A6,DNAJC6,GABPB2,NRXN2,S100A4,S100A9,TP73
TFEC	9.16E-03	BBX,BCL11A,KDM5A,S100A9,Zfp119a (includes others)
HDAC2	9.24E-03	CDH1,CDK2,CYBB,ITGB8,LGR6,MMP9,PLAU,PREX1,S100A9,SLC8A1,TERT,TNFSF10
CREB1	1.01E-02	APOLD1,BTG2,CACNA1C,CAMK4,CD3D,CD68,CD79A,CH25H,CIITA,CPD,CPT1A,CR2,CSRNP1,DKK2,ETV6,FOSB,GPR19,HLA-G,IRF7,NFKBID,NR4A1,PPARGC1A,RB1,RGS2,SIK1,TIPARP,TLR9,ZFP36
SP3	1.04E-02	ABCB1,ALOX15B,CBS,CD2AP,CD40,CDC25B,CHI3L1,CYP7B1,EIF2AK2,HPSE,ITGA2,JAM2,MYH7,NPTXR,PLAU,PREX1,PRKG1,PRLR,SGK1,SLC39A8,SP1,TERT,TGFBR1,TLR2
IRF4	1.05E-02	CD68,CDK2,CIITA,CTLA4,CTSS,CXCR4,EZR,FCER2,GATA3,IKZF2,IRF4,MS4A1,OAS1,PAX5,PRDM1
TSC22D3	1.15E-02	BCL2L11,Bglap (includes others),CD86,RUNX2,SELE,TLR2
NFAT5	1.17E-02	AQP2,AR,BCL2A1,SLC6A6,SLC7A2
VAV2	1.17E-02	AGTRAP,BTC,CD69,EGF,TGFA
FOXG1	1.34E-02	BCL2L11,FST,GDF11,NCOA3
MEF2A	1.38E-02	KLF2,MYOCD,NR4A1,PPARGC1A,TGFB2,ZNF266
PPARD	1.51E-02	AQP3,CD68,CDK2,CLEC7A,CPT1A,CYB561A3,HMGCS2,IFI44L,IRGM,LPIN2,LRAT,MPEG1,RUNX2,SERINC2,Snhg5,TCEA3,THBS1,Tlr12,TNFRSF11B,ZBED5
Histone h3	1.52E-02	Bglap (includes others),CD40,CD69,CDH1,CIITA,COL4A6,ERMAP,GABPB2,HPSE,ID2,IFITM2,ING5,IRF7,KLF2,KMT2C,MMP9,NFKBIA,PAX5,PPP2R2B,PRDM1,PRLR,RB1,RUNX1T1,RUNX2,TERT,TGFBR1,TLR2,TNFSF10,USP3,ZNF239
FOXO3	1.52E-02	Acot1,AR,BCL2L11,CDH1,CPT1A,FOSB,HMGCS2,MMP9,MXD1,MYOCD,NFKBIA,PLAU,PPARGC1A,SATB1,SGK1,SLC7A1,TGFB2,TNFSF10
CBFB	1.55E-02	ARL4C,BCL2L11,CCR5,CD160,CTLA4,GZMB,IKZF2,IKZF3,RGS1,RUNX3,TGFBR1
RNA polymerase II	1.57E-02	BLNK,CD3E,CD40,CDH1,CDH11,CIITA,CYP1B1,ELK4,ERMAP,EXOSC8,HCST,Ifi47,IFIT1B,KMT2A,MEF2C,MMP9,NCOA3,NFKBIA,NR1H4,OASL,PRLR,PSMB9,RUNX2,TAP1,TERT,TNNT2
SOX18	1.63E-02	PROX1,VCAM1
RUNX3	1.67E-02	AGTRAP,BCL2L11,CD79A,CIITA,ITGAX,MMP9,UGCG
NFkB (complex)	1.68E-02	CD40,CIITA,EHF,EPCAM,FCER2,HLA-A,HLA-B,IGKC,MMP9,NFKBIA,SOAT1,TERT,TLR2,VCAM1
PAX7	1.72E-02	AHR,CDH11,CXCR4,DHX40,EMB,EYA4,FAM107B,ID2,IL13RA1,NPNT,PRRX1
GRHL2	1.77E-02	CDH1,CLDN4,OCLN,TERT
TAF1	1.77E-02	AR,BCL2A1,PRLR,RUNX2
SPIB	1.77E-02	BLNK,IRF4,MEF2C,PRDM1
HINFP	1.81E-02	ATM,PRKDC,RB1
HNRNPD	1.81E-02	CR2,KLF2,TERT
GATA4	1.86E-02	CACNA1C,CCBE1,DAB2,GATA3,GJA1,KCNJ2,MEF2C,MMP27,MYH7,S100A4,SIK1,SLC8A1,TNNI3,TNNT2,VCAM1
ZNF217	1.89E-02	ARMCX5,ATL1,DPP6,KLHL4,MYCBP2,NLGN1,PAK3,SEMA3A,SLC6A15,ST6GAL1,WNT5B
FOXO1	2.12E-02	AQP9,AR,BCL2A1,BCL2L11,BIRC3,CA2,CAMK4,CASP2,CD40,CTSE,FOSB,GZMA,GZMB,HUS1,IKZF1,IKZF2,IL18,KLF2,KLF7,LPIN2,PPARGC1A,PRF1,Ptprv,RICTOR,RUNX2,SELL,SGK1,TCF7,TNFSF10,VCAM1,WNT16
NFATC3	2.13E-02	CD40LG,CD69,CR2,CXCR5,GJA1,MYH7,PRKD3,SFTPD,TNNI3
POU2AF1	2.22E-02	CCR5,CD79A,CD79B,CXCR5,IGHM,PAX5,PRDM1
SMARCC1	2.27E-02	CD79A,CD79B,EBF1,PAX5
USF1	2.28E-02	AGTRAP,BRCA2,CBS,CHI3L1,CIITA,CPT1A,CR2,GATA3,MS4A1,PRKG1,TERT
CIITA	2.29E-02	GCNT2,HLA-A,HLA-B,HLA-DOA,HLA-DRB1,MMP9
CREBBP	2.32E-02	AR,CAMK2D,CCR5,CXCL9,CYBB,FOSB,HLA-B,HLA-G,KLF2,MMP9,NR4A1,PPARGC1A,PRF1,PSMB9,RB1,RGS2,SELE,SELP,SLC1A2,TLR2,TNFSF10,VCAM1
MKL2	2.38E-02	CXCR4,ETV6,FADS2,Gp49a/Lilrb4,HLA-B,IFITM1,ITGA6,MGST2,RAB27B,RAMP1,S100A9,SELP
MKL1	2.48E-02	CXCR4,ETV6,FADS2,Gp49a/Lilrb4,HLA-B,IFITM1,ITGA6,MGST2,MMP9,MYOCD,RAB27B,RAMP1,S100A9,SELP
ESR1	2.50E-02	ABCB1,AR,CA2,CALML4,CD69,CLEC2D,CYP1B1,CYP7B1,EGF,FAM102A,FST,GATA3,GJA1,GJB2,HPGDS,IRF4,ITGA6,KLHL24,KLRC4-KLRK1/KLRK1,LEPR,LTB,MMP9,NCOA3,NR1D1,PDCD4,PKIB,PPARGC1A,PRLR,RUNX2,SELE,SGK1,SLC39A8,SLC7A2,TC2N,TERT,TFAP2C,TGFA,TNFRSF11B,VAV3
HMGA2	2.57E-02	ATM,BCL2A1,IL15
MSC	2.57E-02	CD19,CD79A,POU2F2
ESR2	2.64E-02	AR,CBS,CDH1,EMB,ENPP3,EPHA3,EYA4,GCLC,ITGA2,KCNQ5,KCNT2,MMP14,MYH7,OCLN,PKIB,RUNX2,SELE,ST8SIA1,SUSD4,TERT,TGFA,TSPAN13,VAV3
SMAD3	2.73E-02	BCL2L11,CD79A,CDH1,CIITA,DUSP4,FST,GATA3,GZMA,GZMB,IL15,JAM2,MBOAT2,MMP9,MXD1,RUNX2,S100A4,TERT,TGFA,TGFBR1,THBS1,VDR,ZFP36
BRCA1	2.79E-02	APOBEC1,AR,ATM,BRCA2,CYP1B1,DDB2,IFIT1,IFIT2,IFIT3,IFITM1,IRF7,POU2F1,Ptprv,RB1,STC1,TAP1,TERT
RFX5	2.85E-02	CR2,GCNT2,HLA-B,HLA-DRB1
HOXC6	2.88E-02	ABCB1,CASP1,CNTN1,PLXDC1,RFX7,VCAM1,ZBTB7C
ERG	2.91E-02	ALOX12,AR,ARHGAP28,ARHGEF6,BIRC3,CD164,CXCR4,DOCK2,DYNC1I1,FOSB,ITGA6,NLGN1,PIM1,PLEK,POU2F1,PTPN22,RALGPS2,RASA2,SLIT2,THBS1
MBD2	2.92E-02	BIRC3,CDH1,IGHM,MMP9,PLAU,PRLR,PROM1,RELB,RNASE1
TAF7L	2.95E-02	AR,CA2,CAMK4,CPA6,SFMBT2,SGK1,SPATA6,ZFX
DDB2	3.09E-02	EIF2AK2,NFKBIA
TAF12	3.09E-02	IGJ,SELE
HNRNPK	3.09E-02	AR,SPN
CD40	3.09E-02	BCL2A1,CD40LG
NUPR1	3.23E-02	ANKRD32,APOBEC3B,ARMC7,ATR,BTG1,CASP2,CD68,CDK15,CDK2,CENPL,CXADR,CXCR4,DENND5B,ENO2,ETV6,EXTL2,FANCD2,FCHSD2,FLVCR1,GCNT2,GPCPD1,IFIT2,IL13RA1,KDM3A,LHFPL2,LRRC16A,MTFR2,MXD1,NR1D1,NRROS,PFKFB3,PIM1,PLEKHM3,RAB17,RELB,RFX5,RNF122,RYBP,SAMHD1,SHROOM3,SIK1,SLC25A12,SLC39A8,SLC6A6,TMEM158,TNS3,WDR76,ZDHHC13,ZNF488
Ap1	3.23E-02	BCL2A1,Clu,EZR,GZMB,ITGA2,MMP9,PLAU,PRDM1,RELB,SFTPD,SLC8A1
PRKCB	3.28E-02	CD40,CD86,MMP9,Mx1/Mx2,MYH7,PPARGC1A,PRKCB,RELB
JUNB	3.30E-02	CD68,CYP1B1,ID2,IKZF2,MMP9,PAK3,PLAU,PTBP2,RELB,RUNX2,SFTPD,SGK1,SLC7A1,SLC8A1
HLF	3.46E-02	AQP2,AQP4,LMO2
UBE3A	3.50E-02	AR,CAMK2A,TERT,TP53INP1
IRF6	3.50E-02	ALOX15B,PLAU,SLC7A2,SOCS1
THRB	4.16E-02	AKT3,BTG2,CCL17,CDK6,CPT1A,EGF,FZD6,IGHM,IL7,Lyz1/Lyz2,MYH7,NR4A1,NRAS,RUNX2,TCEA3,TCF7,WIF1,WNT16,WNT5B
FOXC1	4.24E-02	BCL2L11,CXCR4,MMP9,RUNX2
NAB2	4.24E-02	ID2,ID4,PLAU,TNFSF10
CHD4	4.24E-02	BCL11A,ID2,ID4,RAD50
YY1	4.27E-02	BTG2,CCR5,CD3D,CDH1,Clu,CR2,CRABP1,CXCR4,CYBB,DKK2,HNRNPA1,ID4,LUC7L2,NIPSNAP1,Pfn2,Pmaip1,POLK,PROX1,PTBP3,RAB8B,RLIM,SLC1A2,TGFB2,TGFBR1,TP53INP1,TPH1
HDAC1	4.31E-02	ABCB1,BRCA2,CDH1,CDK2,LGR6,LMO2,MEF2C,MMP9,MYH7,PLAU,PPARGC1A,PPP2R2B,PREX1,RELB,S100A9,SLC8A1,TERT,TP73
SMAD4	4.43E-02	AIM2,CD79A,CDH1,DNAH2,FST,GJA1,HRH2,ID2,ITGA6,JAM2,NFKBIA,PAK3,PILRA,PLAU,PTPRC,RUNX2,SELE,SGK1,THBS1,ZFP36
KLF6	4.54E-02	CDH1,ESRRB,NR1D1,NR4A1,PLAU,TGFBR1
JUND	4.65E-02	CTLA4,CYBB,IKZF2,MMP9,NR4A1,PLAU,RUNX2,SFTPD,SOCS1
MYOCD	4.75E-02	CACNA1C,CACNA1D,CCBE1,GJA1,MEF2C,MMP27,MYH7,S100A4,SIK1,TNNT2
CREB3L4	4.90E-02	AQP9,ID2
BCL6B	4.90E-02	ATM,S100A4
GTF3A	4.90E-02	MMP9,PIM1
SNW1	4.90E-02	MMP9,PLAU

## Sheet: C57BL6_CLUSTER B_UPSTREAM
Table S2. Upstream regulators associated with Cluster B in C57BL/6.
Upstream Regulator	p-value of overlap	Target molecules in dataset
SPI1	1.76E-12	BLNK,C1QC,CD180,CD68,CSF1,CSF1R,CSF3R,CTSS,CYBB,DAB2,EMR1,FCER1G,FCGR2B,FLI1,HK3,IFIT1B,IL18,IRAK3,ITGA4,ITGAM,ITGB2,LIMD1,Lyz1/Lyz2,MEF2C,MRC1,NCF1,NCF2,PRTN3,PTPN6,PTPRC,SPI1,VAV1
IRF3	2.66E-12	B4GALT5,BC147527,CCL19,CDH11,DHX58,FAM26F,FCGR1A,FST,GBP5,Ifi204 (includes others),Ifi47,IFIT1,IFIT1B,IFIT2,IFITM2,IRF5,MMP3,Ms4a4b (includes others),Mx1/Mx2,NRAP,OAS1,OAS3,OASL,Oasl2,PLAC8,PLCG2,PPP2R3A,RSAD2,Slfn1,Trim30a/Trim30d,UBE2L6
IRF7	3.01E-12	BC147527,CCL19,CD40,CD80,DHX58,FAM26F,FCGR1A,GBP5,Ifi204 (includes others),Ifi47,IFIT1,IFIT1B,IFIT2,IFITM2,ITGAM,Ms4a4b (includes others),Mx1/Mx2,NRAP,OAS1,OAS3,OASL,Oasl2,PLAC8,RSAD2,Slfn1,TLR8,TNFSF10,TNFSF13B,TRIM21,Trim30a/Trim30d,TRIM5,UBE2L6
SMARCA4	1.04E-11	ACTA1,AGT,ARHGDIB,ATP2A1,CCR2,CDH11,CKM,CNTN1,COTL1,CSF1,CTSH,CTSS,DES,EMP3,ENO3,FCHSD2,GPR183,GSTP1,HEXB,HRC,IFIT1,IFITM2,IGF1,LOXL2,LUM,MEF2C,MN1,MYBPH,MYL1,MYLPF,Pdlim3,PTPN7,RIC8B,SEPP1,SERPINE1,SERPINE2,SLC11A1,SLC23A2,TEC,THY1,TNFSF10,TNNC2,TNNI2,TNNT3
MEF2C	7.93E-11	ACTA1,ACTC1,ATP2A1,CKB,CKM,DES,FAP,ITGB1BP2,MEF2C,MYOM1,MYOM2,MYOT,MYOZ1,NFATC2,PHKA1,PLN,RUNX2,S100A4,SLC8A1,SMYD1,SRPK3,TTN
TRIM24	9.44E-11	Apol9a/Apol9b,BLNK,DDX60,DHX58,EMB,Epsti1,FAM26F,IFI27L2,Ifi47,IFIT1B,IFIT2,Iigp1,Ly6a (includes others),MOV10,Ms4a4b (includes others),OAS1,OASL,Phf11a/Phf11b,PLAC8,PRKCQ,SERPINE1,TGFBI,TRIM6-TRIM34
MYOD1	3.67E-10	ACTA1,ACTC1,ADCY7,AGT,ASB2,ATP2A1,CKM,DES,ENO3,FNDC5,FSTL1,GREM2,HRC,Ifi204 (includes others),IGF1,Ldb3,MEF2C,MYBPH,MYH4,MYL1,MYLPF,Pdlim3,RYR1,SCN4A,SGCA,SUSD2,TNNC2,TNNI2,TNNT3,TTN
TP53	5.11E-10	ABAT,ABCB1,ABCB4,ACSL3,ADA,AK1,ALDH1A2,ALOX5,APAF1,APOBEC1,BMX,C1QC,CALU,CASP1,CDC25B,CDKN3,CKB,CKM,CSF1,CSF1R,CSF3R,CTSH,Cxcl12,CYFIP2,DCK,EGFR,ELF4,ESPL1,EZR,FSTL1,GAS6,GATM,GLRX,GPX3,GSTP1,HDC,HIF1A,HMGCS1,HMOX1,HSPA1A/HSPA1B,IDH1,IGF1,IKBIP,IRF5,KSR1,LRRC17,Ly6a (includes others),Lyz1/Lyz2,MAP3K4,MCM6,MMP3,MPI,Mx1/Mx2,NRAP,NUSAP1,OAS1,OAT,PADI4,PEG3,PFKFB3,PHKG1,PLAU,PLEKHB2,PLTP,PPP3CA,PRKAB…
STAT1	1.20E-08	AGT,CASP1,CCL19,CD40,CH25H,CSF3R,FAM26F,FCER1G,FCGR1A,FGL2,GBP5,HIF1A,Ifi204 (includes others),Ifi47,IFIT1,IFIT1B,IFIT2,IGF1,IL1R1,IRF5,LY96,Mx1/Mx2,OASL,PF4,PHACTR1,RSAD2,Slfn1,SLFN12L,Slfn2,SOAT1,SP110,TLR8,TNFSF10,Wfdc17
HDAC4	3.54E-08	ACTA1,C1QC,CACNA2D1,CAMK2A,CAP2,CHRDL1,CKM,CNTN1,CYFIP2,DGKB,GABRB2,GPM6A,HIF1A,LDB2,MEF2C,PLN,PPP3CA,PRKCB,SLC8A1,SYN1
ETS1	3.98E-08	ABCB1,ARHGDIB,ATP2A3,B4GALT5,CASP1,CSF1R,ETS1,FCGR2A,FLI1,HGF,HMOX1,HPSE,HSPA1A/HSPA1B,ITGB2,LAIR1,MMP3,MSR1,NCF1,PF4,PLAU,RUNX2,RUNX3,SERPINB6,SERPINE1,SLAMF6,SPI1,TBXAS1,THY1,WAS
SRF	5.88E-08	ACTA1,ACTC1,ASB5,BICC1,CKM,CMA1,CPA3,CSRP2,DES,ETS1,FST,G0S2,GPM6A,IGF1,LBH,Ldb3,LEPR,MYH4,MYL1,MYLPF,MYOM1,NCOA7,NFATC2,NLRP1,OPHN1,PRTN3,RAMP1,RFC4,SELP,SLC6A4,SLC8A1,SNX2,TBXAS1,TCAP,Tpm1,TPM2,TTN
NR4A1	2.69E-07	ACSL4,CAV3,CSF1,Cxcl12,EHF,ENO3,FBP2,G0S2,HDC,HIF1A,HMOX1,MAFA,NUCB2,PGAM2,PHKA1,PHKG1,PRKAG3,PYGM,SAT1,SLC37A2,SOAT1,TNFSF10,Zfp932 (includes others)
STAT3	3.19E-07	AGT,C5AR1,CASP1,CCL11,CCR5,CD40,CD80,CDON,CLN6,FCER1G,FCGR1A,FST,HGF,HIF1A,HMOX1,Ifi204 (includes others),IFIT1,IFIT1B,IL6ST,ITGAM,ITGB2,Lyz1/Lyz2,MMP3,NFATC2,OAS1,OAS3,OASL,OMP,PLAU,PTPN6,SERPINB1,SERPINE1,SERPINE2,Slfn1,SLFN12L,Slfn2,SOX6,SP110,TFPI2,TNFRSF1B,TNFSF10,TRIM5
STAT6	4.09E-07	CCL11,Ccl6,CCR5,CD40,CNR2,CTSS,Erdr1,FCER1G,FCGR1A,FCGR2A,GNA15,Gp49a/Lilrb4,Ifi204 (includes others),IGF1,Ly6a (includes others),MOV10,Ms4a4b (includes others),Mx1/Mx2,NFATC2,PKIB,PROS1,SAMSN1,SELP,SERPINB6,SYK,TNFRSF11A,Trim30a/Trim30d
IRF5	6.82E-07	CCL19,CCL21,DHX58,IFIT1,IFIT2,IFITM2,IRF5,OAS1,OASL,Oasl2,RSAD2,SP110,TNFSF10,UBE2L6
IRF8	7.37E-07	AHRR,ASAH1,Ccl9,CCR2,CD40,CD80,CSF1R,CSF3R,CTSS,CYBB,DAB2,EMR1,IFIT2,IL18,IRF5,ITGAM,MSR1,OAS1,TYROBP
GATA1	1.02E-05	ALOX5,ALOX5AP,ANK1,CMA1,CPA3,CYBB,ETS1,FLI1,HPSE,IKZF1,IL6ST,LEPR,LMO2,MAMDC2,PF4,PLEK,PSTPIP2,PTPN6,SCIN,SELP,SOX6,Tpm1,VWF
HAND2	1.08E-05	ACTC1,ADSSL1,ALX4,DES,FAP,ITGB1BP2,MSX1,NFATC2,PHKA1,S100A4,TTN
SP1	1.95E-05	ABCB1,ADA,AHRR,ALOX5,ANK1,ATP2A3,B4GALT5,CBS,CD40,CDC25B,CHRNA5,CKB,Cxcl12,CYP7B1,DNM1,EGFR,EZR,FOLR2,HDC,HGF,HIF1A,HMOX1,HPSE,HSPA1A/HSPA1B,IGF1,ITGAM,LIPA,MEOX2,MRC1,NCF2,NGFR,PADI4,PLAU,PROM1,RUNX2,SERPINE1,SLC11A1,SLC2A12,SLC6A2,SOAT1,SPN,TFPI2,TGM1,TNFSF10
TBX5	2.28E-05	ACTC1,DES,FAP,ITGB1BP2,MEF2C,MYLPF,NFATC2,PHKA1,PLN,S100A4,SLC8A1,TTN
YY1	2.83E-05	ACTA1,ACTC1,CAPG,CCR5,CHRDL1,CRABP1,Cxcl12,CYBB,EGFR,HMOX1,MCM6,MYH4,MYL1,MYLPF,MYOM1,NGFR,NTF3,Pfn2,PPP4R2,RAB8B,SLC23A2,TBC1D14,TGFBI,TNNC2,Tpm1,VAV1,VWF
CEBPA	2.95E-05	ABCB1,ADCY7,AGT,ALOX5AP,APLNR,C3AR1,CSF1,CSF1R,CSF3R,EEF1A2,FCGR1A,G0S2,GLRX,GSTP1,HGF,HMOX1,IGF1,ITGAM,LEPR,LITAF,MAPKAPK2,NFATC2,PRTN3,PTAFR,PTPRC,RAB31,RUNX2,RUNX3,SERPINB1,SERPINE1,SMPDL3A,SPI1,TBXAS1,TIAM1,TNFRSF11A,TNFSF10
NKX2-3	4.81E-05	ARHGDIB,CASP1,CBS,CD68,CDKN3,CERK,DCLK1,DDX60,DHX58,FAM198B,HES2,LGMN,LYPD1,MAMDC2,MCTP1,MEDAG,PARP9,PKIA,SERPINE2,SP110,TFPI2,TRIM21,TRIM5,UBE2L6
MYC	5.08E-05	ACSL4,ACTA1,ADAMTS1,AKAP1,CASP1,Ccl6,CD48,CDC25B,COMMD3-BMI1,CSRP2,CYFIP2,DUSP7,EMP1,FAP,FBLN5,FMOD,FSTL1,GOT1,HIF1A,HLA-E,HMOX1,HSPA1A/HSPA1B,Ifi204 (includes others),IFIT1,Igha,ITGAM,KRT6A,LGMN,LUM,Ly6a (includes others),Lyz1/Lyz2,MCM6,MRC1,MYBPH,MYCT1,MYLPF,OAS1,OAT,PDCD4,PEG3,PFKFB3,PLAU,PNCK,PROM1,PTPRC,RAB40B,RPS4X,RSAD2,RTN2,S100A6,SAT1,SCPEP1,SERPINE1,SERPINE2,SLC11A1,SLC16A1,SLC16A3,SLC3…
NFKB1	5.20E-05	ABCB1,AHRR,ATP6AP2,CCL11,CCL19,CD40,CD80,CSF1,CYBB,EGFR,EHF,HMOX1,IFIT1B,IGKC,IL18,MMP3,MSR1,Mx1/Mx2,ORAI1,PLAU,PTAFR,PTPN6,SELP,TNFSF10
NR3C1	5.29E-05	AGT,ALOX5AP,AMIGO2,BCL2L14,BTK,C1QTNF1,C4A/C4B,CBX4,DNASE1L3,EMP1,FCER1G,GEM,GPX3,GSTP1,GULP1,HMGCS2,IDH1,IFIT1B,IFIT2,IGF1,IGFALS,IL18,IP6K3,ITGB2,MFSD2A,MLF1,Mx1/Mx2,NAIP,NGFR,NTF3,OASL,OAT,PDCD4,PDPN,PIK3CD,PPP1R14C,PPP3CA,PRKCB,RRAGC,RUNX2,SEMA5B,SEPP1,SERPINE1,SGPL1,SGPP1,SLC1A7,SNAI2,TLR1,TLR5,TNFRSF1B,TRIB3,Trim30a/Trim30d,ZAK
GATA4	5.63E-05	ACTA1,ACTC1,DAB2,DES,FAP,ITGB1BP2,MEF2C,MYL1,MYLPF,NFATC2,PHKA1,PLN,S100A4,SGPL1,SLC8A1,TTN
JUN	6.43E-05	ABCB1,AKT3,C3AR1,CD68,CSF1,CSF1R,EGFR,EHD4,EPHX2,EZR,FBLN5,FOLR2,GAS6,GOT1,GSTP1,HLA-G,HMOX1,Ifi204 (includes others),ITGAM,LPAR1,MAFA,MSR1,MYLPF,NCF2,NRAP,PADI4,PKIB,PLAU,PTPN6,PTPRO,SERPINE1,SLC6A6,SLC8A1,SNAI2,SYK,WNT9A
MITF	7.56E-05	ASAH1,CAPN3,CMA1,EDNRB,FMOD,GPR137B,HIF1A,ITGA4,KIAA1598,Mcpt4,NGFR,PHACTR1,RHOQ,RRAGD,SLC7A8,SOX6,STXBP1,TPSAB1/TPSB2,VAT1
TAF4	7.68E-05	CDH11,EGFR,EHF,ETS1,FMOD,GAS6,IFIT1B,KRT6A,LUM,MMP3,OAS1,OLFML3,TGM1,THBS2
HTT	7.72E-05	ACTA1,ADAM23,ADAMTS2,AGT,C2orf40,CALML4,CAMK2A,CASP1,CDH11,CKM,CNR2,COX6A2,CSF1R,CYFIP2,DARC,DNM1,EDNRB,EMP3,ENO3,GAS7,GPX3,GSC,HIF1A,HMGCS1,HSPA1A/HSPA1B,Ifi204 (includes others),KCNAB1,KCNJ12,MMP3,MPEG1,MYL1,NGFR,NREP,Pfn2,PPP3CA,PRKAA2,PRKCB,PROM1,PTPN22,PVALB,RASD2,RGS14,RXRG,SCN4B,SEPP1,SIRPA,ST8SIA5,STXBP1,SYN1,TGFBI,THBS2,TIAM1,TNNI2,TNNT3,TPM2,Zfp932 (includes others)
IKZF1	1.08E-04	BLNK,C1QTNF1,CYP7B1,DNM1,EMP1,Ifi204 (includes others),IGF1,LHFPL2,NFIX,NGFR,PRKCQ,SPI1,SYK,TMEM119,TNFAIP8L2,VWF
ARNT2	1.14E-04	ABCG1,AQP4,BST1,CACNG1,Cd52,CLCN1,CYBA,EGFR,FCGR2A,GPX3,Ifi204 (includes others),Iigp1,LCP1,LDB2,NFATC2,PKIB,PTPN22,RGS10,SEMA5B,SNX5,ST6GALNAC6,ST8SIA5,TYROBP
HMGN5	1.14E-04	ACTA1,ATP2A1,ATP6AP2,CCL21,TNNC2,TNNI2,TNNT3,TPM2
HOXA10	1.19E-04	ACTA1,ALDH1A2,ALOX5AP,CSF3R,CYBB,EGFR,FCER1G,FST,GAS6,IL1R1,KCNAB1,LEPR,NCF2,PDPN,PEG3,PROM1,PROS1,S100B,SAT1,ST6GAL1,TNFSF13B
CTNNB1	1.41E-04	ABCB1,ACTC1,AQP4,Cd52,CDH11,COMMD3-BMI1,Cxcl12,Cxcl15,CYP7B1,EGFR,ENO3,F13A1,FCER1G,FGD2,GLI2,GPR137B,IGJ,IL1R1,ITGB2,LBH,LIPA,LMO2,MMP3,MPEG1,MSX1,OAT,PLAU,PPP3CA,PTCH2,PTPRJ,QPCT,RUNX2,S100A4,SERPINE1,SERPINE2,SIM2,SLC26A2,SLC6A2,SNAI2,SPI1,STXBP1,SYK,SYNM,TOB2,TSPAN8,VAV1
SIM1	1.52E-04	ABCG1,AQP4,BST1,CACNG1,Cd52,CLCN1,CYBA,EGFR,FCGR2A,GPX3,Ifi204 (includes others),Iigp1,LCP1,LDB2,NFATC2,PKIB,PTPN22,RGS10,SEMA5B,SNX5,ST6GALNAC6,ST8SIA5,TYROBP
IRF1	2.47E-04	CASP1,CCL19,CD40,CTSS,CYBB,FGL2,HLA-G,IFIT1,IFIT2,IL18,IRF5,OAS1,PF4,RSAD2,SPI1,TNFSF10,TRIM21
MYOG	3.15E-04	ACTA1,CAV3,CKM,Ifi204 (includes others),MEF2C,SCN4A,TRIM63
CEBPE	3.50E-04	ALOX5AP,Ccl9,CLEC10A,CSF1R,CSF3R,IL18,ITGAM,Lyz1/Lyz2,NCF1
MKL1	3.67E-04	ACTA1,ACTC1,CMA1,CPA3,CYBA,FLI1,G0S2,Gp49a/Lilrb4,PRTN3,RAMP1,SELP,SLC6A4,TBXAS1,TPM2
STAT2	3.94E-04	CCL19,IFIT1,IFIT2,IRF5,OAS1,RSAD2,TNFSF10
HOXC8	3.94E-04	CDH11,EMB,FZD2,GREM2,HES2,Ly6a (includes others),SLC16A3
RELA	4.00E-04	ABCB1,AGT,AHRR,ARHGDIB,ATP6AP2,CBS,CCL11,CCL19,CD40,CD80,CYBB,EHF,GLI2,HMOX1,IFIT1B,IGF1,IGKC,INPP5D,LUM,LYN,Mx1/Mx2,NFKBIE,ORAI1,PLAU,PTPN6,SELP,SERPINE2,TFPI2,Tlr13,Tnfrsf22/Tnfrsf23
KDM6B	4.01E-04	CD40,OASL,Oasl2
PPARD	4.40E-04	ACSL6,C1QA,C1QB,C1QC,CD68,GAS6,HMGCS2,MFSD2A,MPEG1,MYOM2,PRKAG3,RUNX2,S100A6,SAT1,ST3GAL5,Tlr12,TLR5,TRIM63
STAT4	4.46E-04	ARHGAP15,CCR5,FCER1G,GCNT2,HEXB,HSPA1A/HSPA1B,IFIT1B,IFIT2,Ms4a4b (includes others),Mx1/Mx2,Pfn2,PLAC8,RAMP1,RASL12,RRAD,RRAGD,SAT1,SELPLG,SERPINB1,SERPINE1,SMPDL3A,Trim30a/Trim30d
MKL2	5.49E-04	ACTA1,CMA1,CPA3,CYBA,FLI1,G0S2,Gp49a/Lilrb4,PRTN3,RAMP1,SELP,SLC6A4,TBXAS1
RUNX1	5.55E-04	CD53,CPA3,CSF1,CSF1R,PF4,PRKCB,PRKCQ,RUNX2,SGPP1,SOX6,SPI1,ST3GAL5,TPSAB1/TPSB2
SKIL	5.60E-04	CCL19,CDH11,Cxcl12,GSC,SERPINE1,THBS2,Tpm1,VAT1
MYOCD	5.83E-04	ACTA1,ACTC1,DES,FAP,ITGB1BP2,MEF2C,MYLPF,NFATC2,PHKA1,S100A4,TTN
GLI1	8.08E-04	CDH11,COMMD3-BMI1,EMB,EZR,FUCA2,GLI2,GREM2,IGF1,LZTS1,MAN1C1,MEF2C,NREP,PSTPIP2,RGS10,RNASEL,RUNX2,SOX6,SYNE1,TNFSF13B
RUNX2	8.40E-04	C4A/C4B,HIF1A,LUM,NEXN,PLAU,RUNX2,SERPINE1,SGPP1,SNAI2,SOX6,ST3GAL5,TPSAB1/TPSB2
NR3C2	9.93E-04	ADAMTS1,AGT,CMYA5,CYFIP2,DES,FKBP1B,GPX3,HRC,MLF1,NTF3,RRAD,SERPINE1,TNNT3
NAB2	1.17E-03	ALOX5AP,MMP3,PLAU,RRAD,TNFSF10
ETS2	1.46E-03	CSF1R,HMOX1,HPSE,Lyz1/Lyz2,MMP3,MSR1,PLAU,SYK,Tlr13
CBFB	1.56E-03	CCR5,CSF1R,IKZF4,LGMN,LIMD1,PRRG1,RUNX3,TLR7,TNFAIP8L2,TPSAB1/TPSB2
RNA polymerase II	1.72E-03	ACTC1,BLNK,CAP2,Ccl9,CD40,CD80,CDH11,CKM,CSF1,GOT1,HSPA1A/HSPA1B,Ifi47,IFIT1B,IGF1,KSR2,MEF2C,OASL,RUNX2,SLC6A2,SPI1,THBS2
PRDM16	1.87E-03	GPX3,HGF,SERPINE1
CEBPB	1.88E-03	ABCB1,AGT,ALDH1A2,ALOX5AP,APLNR,CCR5,CDC25B,CSF1R,CSF3R,DAB2,DYNLT1,HDC,HGF,IFITM2,IGF1,IGKC,LEPR,MC2R,MMP3,MSR1,NFATC2,PRTN3,RIC8B,RUNX2,SAT1,TLR8,TRIB3
KLF2	1.88E-03	APLNR,CCR5,CD40,DOCK2,FGR,HIF1A,HPSE,LEPR,PROS1,PTPRJ,RUNX2,SERPINE1,TFPI2,VAV1,VWF
ESRRA	1.92E-03	ASAH1,ATP6V0D2,B4GALT6,CH25H,CKB,COX6A2,CSRP2,ENO3,GOT1,HMGCS1,LIPA,MSX1,PGAM2,PHKG1,PLN,PYGM
NKX3-1	2.17E-03	CX3CR1,ETS1,PF4,PRKCB,PTPRC,RAMP1,SOAT1,VNN1
ZFP91	2.21E-03	CCL19,TNFSF13B
AR	2.66E-03	ACTA1,C4A/C4B,CAMK2A,CDH11,CLCN1,DES,EDNRA,EDNRB,EGFR,EMB,GSTP1,HGF,IGF1,IL1R1,NGFR,PLAU,PLN,PROS1,RHBG,SCN4A,SERPINE1,SNAI2,Sult5a1,TBXAS1,TSPAN8,ZYX
Histone h4	3.04E-03	ABCB1,ACTA1,ADA,AGT,CD40,CHRNA5,GSTP1,HPSE,Mx1/Mx2,OAS3,RUNX2,TNFSF10
ETS	4.39E-03	C3AR1,DAB2,SERPINE1,VWF
TEAD3	4.87E-03	ACTA1,DES,MYH4
SUPT16H	5.53E-03	ACTA1,HSPA1A/HSPA1B,LOXL2,PLAU,TNNI2
EGR1	5.80E-03	ABCB1,Ccl6,Ccl9,CCR2,CSF1,Cxcl15,EGFR,HMOX1,HPSE,ITGAM,Lyz1/Lyz2,PF4,SERPINE1,SNAI2,SYN1
CEBPD	6.51E-03	ALOX5AP,CSF1R,CSF3R,HGF,ITGAM,MMP3,PRTN3,PTAFR,TLR8
NFATC2	6.75E-03	CD40,CX3CR1,DAB2,FGL2,IFIT1B,IFIT2,Iigp1,IKZF1,IL18,Mx1/Mx2,OASL,RSAD2,SLC3A2,SLFN12L
SMARCA2	6.83E-03	ACTA1,DES,ITGAM,MEF2C,MSX1,RIC8B,SLC6A2
MECP2	7.67E-03	ABCB1,CAMK2A,CAPG,GSTP1,PROM1,S100A4,SLC6A2,SPN,SYN1,TFPI2
MEF2A	7.78E-03	ACTA1,ACTC1,CKM,MEOX2,XIRP2
PRKCB	8.55E-03	ACTA1,CD40,CD80,Mx1/Mx2,MYLPF,PRKCB,SERPINE1
HDAC6	9.11E-03	HIF1A,IGF1,PLAU,SERPINE1,TGFBI
HOXA7	9.11E-03	EDNRA,EGFR,LAT2,LY86,TGM1
JUND	9.15E-03	AGT,CYBB,HMOX1,MMP3,NCF2,PLAU,RUNX2,SAT1
SP3	9.42E-03	ABCB1,AHRR,APBA1,CBS,CD40,CDC25B,CYP7B1,DNM1,EGFR,HGF,HPSE,IGF1,NCF2,PADI4,PLAU,SERPINE1,TGM1
HLF	9.73E-03	AQP4,HIF1A,LMO2
HIF1A	1.03E-02	ABCB1,ADAMTS1,AGT,CCR2,CCR5,CORO1A,Cxcl12,EGFR,ETS1,FHL3,HIF1A,HMOX1,IGF1,ITGB2,LOXL2,MEF2C,PFKFB3,PLAC8,PROM1,SERPINE1,TAF9B,TRIM21,TTN,ZDHHC9
Ap1	1.09E-02	ATP6AP2,C3AR1,EZR,GSTP1,MMP3,MSR1,PADI4,PLAU,SLC8A1
HNRNPK	1.25E-02	AGT,SPN
EPC1	1.25E-02	ACTA1,CKM
EPAS1	1.27E-02	CCR2,CCR5,CORO1A,DUSP7,EGFR,HIF1A,HMGCS1,LOXL2,MYOM2,PFKFB3,PKIB,SERPINE1,TAF9B,TRIM21
PPARA	1.28E-02	ABCB4,ACTA1,C1QA,C1QB,CTSE,Cxcl12,CYBA,CYBB,CYP7B1,ELOVL5,FADS1,FITM1,G0S2,GSTP1,HGF,HIF1A,HLA-E,HMGCS1,HMGCS2,HMOX1,IFITM2,NCF1,NCF2,PLTP,QPCT,SAT1,SC5D,TLR5,VNN1
JUNB	1.28E-02	CD68,FBLN5,HMOX1,LPAR1,MMP3,NCF2,PLAU,RUNX2,SERPINE1,SLC8A1,SNAI2
ETV6	1.29E-02	CSF1R,FLI1,MMP3
ELK3	1.29E-02	HMOX1,MMP3,SERPINE1
ELF1	1.29E-02	FCER1G,NCF2,PF4,SPI1
SPDEF	1.31E-02	CD40,CDH11,EGFR,FOXJ1,HIF1A,PLAU,SERPINE1,SNAI2
NKX2-1	1.46E-02	AGT,CHRNA5,DCK,Lyz1/Lyz2,MREG,PDPN,Pfn2,PRRX2,RAC2,SCARA3,SERPINE1,SNAI2,THY1,TMEM37,TSHR
PAX7	1.81E-02	CAMK1D,CDH11,EMB,EYA4,MDFIC,PEG3,PKIA,PRRX1
SREBF1	1.85E-02	ACSL4,CAMK1D,CYP7B1,DPY19L3,FADS1,GPX3,HMGCS1,HMOX1,HSPA1A/HSPA1B,IDH1,NCF2,OAT,SC5D,SERPINE1,TMEM97
PGR	1.85E-02	ADAMTS1,EDNRA,EZR,GAS6,GOT1,HIF1A,IL1R1,PFKFB3,PLAU,PRRX1,RASSF2,S100A6,SERPINB8
RORA	1.94E-02	ACSL4,ACSL6,ARSG,CAV3,CH25H,CKMT2,CYP7B1,GOT1,GSTP1,IGF1,IL18,RHBG,SLC25A24,SLC41A2,Sult5a1
SMAD4	1.94E-02	CSF1,DARC,EGFR,FST,HMOX1,INPP5D,IRAK3,LPAR1,PLAU,PTPRC,RUNX2,SERPINE1,SLC23A2,SPI1,TPM2
SMAD7	1.97E-02	ADAMTS2,CKM,EFEMP1,FST,GAS6,HMOX1,MYLPF,PROM1,SERPINE1,TGFBI,TPM2
KDM3A	2.01E-02	HMOX1,SERPINE1
SNW1	2.01E-02	PLAU,SERPINE1
FOXG1	2.09E-02	FST,GDF11,SERPINE1
KEAP1	2.11E-02	ATP6V0D2,GSTP1,HMOX1,TBXAS1
IRF2	2.21E-02	CASP1,CTSS,Ifi47,OAS1,TLR5,TNFSF10,TRIM21
NFATC1	2.22E-02	CD40,CX3CR1,CYBB,MYH4,SELPLG,TNFSF10
HMGB1	2.40E-02	CD40,CD80,HLA-G,IFIT1,IL1R1,MMP3,MRC1
SOX2	2.47E-02	COMMD3-BMI1,EGFR,FST,GSC,HRC,IGF1,LBX1,LRRC4,MEF2C,SOX6
MEF2	2.56E-02	CKM,MEOX2,MYH4
RUNX3	2.57E-02	AGTRAP,ITGAM,SGPP1,ST3GAL5,TPSAB1/TPSB2
HOXD10	2.60E-02	CLEC10A,EZR,GCNT1,RAB40B,RSAD2,SERPINE1,ST8SIA2
MTPN	2.60E-02	CASQ1,GAS6,IGF1,MMP3,MYL1,S100A6,SERPINE1
GATA2	2.62E-02	CSF1R,CYBB,EDNRA,ETS1,IKZF1,LMO2,MEF2C,SPI1
MYB	2.62E-02	CBX4,FOXJ1,IGF1,MMP3,PPP3CA,PRTN3,SNAI2,VAV1
ICMT	2.80E-02	CRABP1,FSTL1,TGFBI,THBS2
GABPA	2.86E-02	CYP7B1,HMOX1,ITGB2,SPI1,TSHR
NUPR1	2.87E-02	ANK1,ATP8B1,CD68,CDK15,CERK,ESPL1,ETS1,FAM111A,FCHSD2,GCNT2,GPCPD1,IFIT2,KANK2,LHFPL2,MGME1,NGFR,NRROS,PARP9,PFKFB3,PLEKHM3,PM20D2,PTPRJ,RAB11FIP5,RYBP,SAMD4A,SAT1,SERPINE1,SLC25A12,SLC2A12,SLC6A6,ST6GALNAC6,TRERF1,TRIB3
FOXA2	2.88E-02	ABCB4,ACTC1,ALOX5,CCL11,CCR5,HMGCS2,IGF1,Lyz1/Lyz2,MAFA,NFKBIE,PROS1,TBXAS1,TPM2
Hmga1	2.93E-02	CD80,DAB2
SOX15	2.93E-02	CKM,HRC
RPA1	2.93E-02	FMOD,HSPA1A/HSPA1B
NR4A3	3.18E-02	CAV3,ENO3,FBP2,HIF1A,MEF2C,MYH4
NCOA2	3.18E-02	FST,IFIT1B,IFIT2,MC2R,Mx1/Mx2,OASL
BCL6	3.39E-02	BLNK,Ccl6,CD80,FMOD,IL18,LITAF,Ly6a (includes others),PTPRO,SERPINE1,SOX6,SYK
NFKBIB	3.46E-02	CD40,CD80,INPP5D,PLAU,RYR1,TNFSF10
NFKBIA	3.55E-02	CCL11,Ccl9,CD40,CD80,CDC25B,CH25H,CSF1,Cxcl12,CYBA,CYP7B1,GPX3,GRN,HMOX1,HPSE,Ifi204 (includes others),IFIT1B,LITAF,LYNX1,MMP3,NFKBIE,OGN,PLAU,SAT1,SERPINE2,SLC16A2,Slfn2,SOAT1,TNFRSF1B
CDKN2A	3.59E-02	AK1,APAF1,CAPG,DCK,DEK,FAM111A,FST,GAS7,KANK2,MMP3,PEG3,RFC4,S100A6,SERPINE1,TMEM97,TOB2
STAT5a/b	3.61E-02	FCER1G,FCGR1A,IGF1,IGFALS
NFYA	3.66E-02	ABCB1,APAF1,CBS,CDC25B,COMMD3-BMI1,IGF1,PADI4,VWF
PAX3	3.67E-02	ARHGDIB,CHRNA5,DNM1,G0S2,IFITM2,LBX1,LRRC17,PKIA,RAB31,RASSF2,RUNX3,SLA,SRSF3,ST8SIA2,TFPI2
ESRRB	3.68E-02	HSPA1A/HSPA1B,MEF2C,SLC6A6
DDIT3	3.85E-02	HMOX1,ITGAM,MLF1,RUNX3,TRIB3
CBX1	3.97E-02	CKM,PROS1
FOXD1	3.97E-02	FOXJ1,SERPINE1
DLX5	3.97E-02	GSC,RUNX2
CDK8	3.97E-02	CD80,CRABP1
PBX2	3.97E-02	PF4,PLAU
CYLD	4.07E-02	CD40,CD80,FCER1G,SERPINE1
PAX5	4.07E-02	BLNK,CD40,CSF1R,IGJ
PBX1	4.07E-02	CYBB,NCF2,PF4,PLAU
TEAD1	4.32E-02	ACTA1,DES,MYH4
MAFG	4.32E-02	GSTP1,HMOX1,TBXAS1
REL	4.48E-02	CD40,CD80,IFIT1B,Iigp1,IL18,IRF5,SNAI2,TNFRSF13B,Tnfrsf22/Tnfrsf23,TNFSF13B
RBPJ	4.48E-02	CSF1,Cxcl12,ETS1,FGF7,HGF,IGF1,IL18,MMP3,NTF3,RUNX3
IRF9	4.55E-02	CCL19,IFIT2,IRF5,TNFSF10
SREBF2	4.61E-02	CAMK1D,CYP7B1,HMGCS1,IDH1,LIPA,SC5D,TMEM97
Tap	4.71E-02	HLA-E
Bvr	4.71E-02	HMOX1
Hrf1	4.71E-02	MEOX2
ASB9	4.71E-02	CKB
NLRP10	4.71E-02	ALOX5
ZNF433	4.71E-02	ALOX5
TBX18	4.71E-02	SNAI2
MEF2B	4.71E-02	CKM
PMF1	4.71E-02	SAT1
CITED4	4.71E-02	HIF1A
Eef1a1	4.71E-02	S100A4
PLD1	4.71E-02	STXBP1
ZNF91	4.71E-02	FCGR2B
KAT6A	4.71E-02	GSTP1
DICER1	4.71E-02	PROS1
NOS3	4.71E-02	GSTP1
Hist2h4 (includes others)	4.71E-02	HSPA1A/HSPA1B
LRRFIP1	4.71E-02	EGFR
HSD17B4	4.71E-02	ALOX5
PRKRA	4.71E-02	PROS1
MYT1L	4.71E-02	RBFOX1
ING2	4.71E-02	SERPINE1
EID1	4.71E-02	CKM
GRB10	4.71E-02	IGF1
EIF4E	4.71E-02	UBE2C
CDC20	4.71E-02	UBE2C
CCRN4L	4.71E-02	IGF1
TARBP2	4.71E-02	PROS1
CDC27	4.71E-02	UBE2C
MBD4	4.71E-02	ABCB1
PLD2	4.71E-02	STXBP1
DDB1	4.71E-02	FMOD
ZNF140	4.71E-02	FCGR2B
ESR2	4.77E-02	AGT,ANK1,CBS,EMB,ENPP3,EYA4,GSTP1,IGF1,KCNQ5,KCNT2,PKIB,RASSF2,RUNX2,SNAI2,ST8SIA4
POU2F1	4.93E-02	CSF1R,GAS6,GPX3,HK3,IDH1,IGKC,MYH4,PRKAA2,SEPP1,VWF

## Sheet: BALBc_CLUSTER C_UPSTREAM
Table S2. Upstream regulators associated with Cluster C in BALB/c.
Upstream Regulator	p-value of overlap	Target molecules in dataset
PPARG	3.16E-07	ACADM,ANGPTL4,AQP7,CAT,CAV1,CD36,CDKN1A,Ces1d,EDN1,FABP4,HP,PCK1,PDE3B,PDK4,PLIN4,PPARA,PRKG2,PTGS2,S100A11,SNCG,SOCS3,TSC22D3
CEBPA	1.24E-06	ADH1C,ANXA1,CDKN1A,CEBPD,FABP4,HP,HPGD,ID1,ITGAM,LTF,PCK1,PCSK6,PPARA,PTGS1,PTGS2,RORA,Saa3,SEMA3E,SOCS3,THBD,TSC22D3
PPARGC1A	1.68E-06	ACADM,ACAT1,CAT,CD36,CDKN1A,CEBPD,FABP4,GPX1,PCK1,PDK4,PPARA,PTGS2,SOCS3
HOXA10	2.26E-06	ADM,ALDH1A1,AQP1,ARL4A,CDKN1A,DPP4,EMX2,ERG,GSTT1,ID1,IDH2,LTF,THBD,WNT10B
KLF2	3.26E-06	ADM,BMP4,CD36,CDKN1A,EDN1,FABP4,FBLN1,ID1,LBP,PTGIS,PTGS2,THBD
RXRA	4.27E-06	ACADM,ADH1C,ALDH1A1,AQP7,CAT,Ccl6,CD36,CDKN1A,CEBPD,FABP4,GPX1,LTF,PCK1,PPARA,RORA,THBD
CEBPB	6.46E-06	ADH1C,ALDH1A1,CDKN1A,FABP4,HP,ID1,LBP,PCK1,PDK4,PPARA,PRKAR2B,PTGS1,PTGS2,RGS4,RORA,Saa3,SEMA3E,SOCS3
NR3C1	1.26E-05	AATK,ACAT1,ADH1C,ADM,ANGPTL4,ANGPTL7,ANXA1,AQP1,BCL2L1,BMP2,C4A/C4B,C8orf4,CAT,CAV1,CDKN1A,EDN1,GPX1,MEST,MYOC,PAK1,PCK1,PPARA,PTGR1,PTGS2,THBD,TPH2,TSC22D3
PPARA	1.37E-05	ACADM,ACAT1,ANGPTL4,AQP7,CAT,CD36,CDKN1A,CEBPD,DECR1,EDN1,FABP4,FBXO21,GSTT1,MGST3,PCK1,PDK4,PLIN4,PPARA,PTGR1,STBD1
ESR1	2.00E-05	ADORA1,AHNAK,AQP1,BMP2,BMP4,C8orf4,CAV1,CDKN1A,CXorf64,DECR1,EDN1,FBLN1,GPER1,ID1,LBP,LTF,PTGS2,SULF1,TSC22D3
NFE2L2	2.40E-05	ALDH3A1,AOX1,BCL2L1,BNIP3,CAT,CDKN1A,DCTN3,GABRA2,GPX1,GSTT1,IFRD1,L1CAM,MGST3,PTGS2,PTPRB,SERPINA3,SOCS3,SYP,UBC
STAT3	2.77E-05	ADM,ANGPTL4,BCL2L1,CDKN1A,CEBPD,HP,Ifi204 (includes others),ITGAM,LBP,LTF,OAS1,PCK1,PEX1,PTGS2,RORA,SERPINA3,SLFN5,SOCS3,THBD
ESR2	3.19E-05	ADORA1,BCL2L1,BMP2,BMP4,CADM3,CAV1,CDKN1A,Ces1d,COMP,HPGD,PTGIS,PTGS2,SOCS3
RORA	4.44E-05	CD36,DHCR24,HPGD,MGST3,PCK1,PTGS2,Rdh1 (includes others),RORA,Saa3,SLC16A7,SLC2A13,Sult1a1
NKX2-3	5.32E-05	ADM,ANGPTL4,BMP2,BMP4,C8orf4,CD36,EDN1,HEY2,MEDAG,PTGS2,SRPX2,TMEM100,UACA
NR3C2	5.54E-05	BCL2L1,EDN1,GPX1,NOX4,PLIN4,PTGS2,Reg3g,SERPINA3,TSC22D3
AHR	7.11E-05	ADM,ALDH3A1,ASPN,CD36,CDKN1A,FABP4,FMO2,HEY2,HP,ITGAM,LBP,PCDH8,PCK1,PTGS2,Rdh1 (includes others),Saa3
PPARD	7.18E-05	ADORA1,ANGPTL4,AQP7,CD36,FABP4,MERTK,PCSK6,PDK4,PTGS2,STBD1,UBC
SIRT1	7.48E-05	ACADM,BCL2L1,BNIP3,CAT,CDKN1A,ID1,PCK1,PDK4,THBD
PAX3	9.76E-05	ANXA1,ATP2B4,BCL2L1,BMP4,CDKN1A,GPR1,MEST,P2RX1,PITX1,PTP4A1,SNRK,TYRP1
IKZF1	1.50E-04	AQP1,AXL,BCL2L1,CDKN1A,DOCK9,Ifi204 (includes others),Sult1a1,UACA,WNT10B
RORC	1.64E-04	CD36,DHCR24,HPGD,MGST3,PCK1,Rdh1 (includes others),RORA,SLC16A7,SLC2A13,Sult1a1
C/ebp	1.98E-04	ADH1C,ALDH3A1,PCK1,PTGS2
NCOA2	2.04E-04	BMP2,CDKN1A,FABP4,PCK1,PTGS2,TSC22D3
GFI1B	2.46E-04	BCL2L1,CDKN1A,SOCS3
EPAS1	2.54E-04	ADM,ANGPTL4,BNIP3,CAT,CAV1,EDN1,FMO5,GPX1,L1CAM,WNT10B
RARA	3.02E-04	ADH1C,ALDH1A1,CDKN1A,LTF,OAS1,PCK1,PTGS2,THBD
TFAM	3.05E-04	ACADM,ECHS1,FABP4,PPARA
SMARCB1	3.65E-04	ACAT1,BICD1,BNIP3,C4A/C4B,CDKN1A,FABP4,HP,LBP,OAS1,PCK1
SP1	5.13E-04	ADRA1B,BMP4,CAT,CAV1,CDKN1A,CEBPD,Ces1d,DHCR24,DLC1,ITGAM,PCK1,PRKAR2B,PROCR,PTGS1,PTGS2,SNCG,THBD,TNNC1,UBC
SND1	5.35E-04	ALDH3A1,ANGPTL4,ID1,PTGS2
NFKBIA	6.82E-04	AXL,BCL2L1,BMP2,BNIP3,CD97,CDKN1A,CEBPD,GSTT1,Ifi204 (includes others),KCNH2,OGN,PMEPA1,PTGS2,RGS4,Saa3,SOCS3,SPTBN1
PGR	7.43E-04	ALDH1A3,BCL2L1,CDKN1A,HPGD,ID1,PRKG2,PTGS2,PTP4A1,TSC22D3
NOTCH1	7.72E-04	BCL2L1,BMP2,CDKN1A,CEBPD,HEY2,ID1,Ifi204 (includes others),ITGAM,PTGS2,SYP
STAT1	8.43E-04	ALDH1A3,APOL6,AXL,BCL2L1,CDKN1A,CEBPD,DPP4,Ifi204 (includes others),PTGS2,SERPINA3,SLFN5,SOCS3
VHL	8.56E-04	ALDH1A1,BCL2L1,BNIP3,CAV1,CDKN1A,DECR1,GPX1,NOX4
Coup-Tf	9.20E-04	ACADM,LTF,PCK1
CEBPE	1.22E-03	BCL2L1,CLEC10A,ITGAM,LTF,PTGS2
EP300	1.38E-03	ACADM,BCL2L1,CDKN1A,EDN1,FABP4,ID1,PCK1,PPARA,PTGS2,SOCS3
PLAGL1	1.48E-03	ANGPTL4,CDKN1A,FABP4
HDAC2	1.52E-03	CDKN1A,COMP,DPT,PTGS2,SCN2A,STMN2
NR1I3	1.57E-03	ALDH1A1,CDKN1A,GSTT1,PCK1,PDE3B,RARRES1,Sult1a1
RGD1305743	1.65E-03	SCN2A,STMN2
FOXH1	1.65E-03	ALDH1A1,ALDH1A3
Creb	1.76E-03	CDKN1A,CEBPD,DCTN3,PCK1,PDE3B,PTGS2,SOX17,Zfp932 (includes others)
TGFB1I1	1.83E-03	CD36,CDKN1A,ID1
REST	1.86E-03	HPGD,L1CAM,NTRK3,SCN2A,STMN2,SYP,TPH2
AR	2.05E-03	ADM,C4A/C4B,CA4,CAV1,CDKN1A,DHCR24,EDN1,GPR182,P2RX1,PMEPA1,PTGS1,RARRES1,SLCO3A1
HIF1A	2.11E-03	ADM,ANGPTL4,BCL2L1,BMP2,BNIP3,CAV1,CDKN1A,EDN1,L1CAM,NOX4,PPARA,PTGS2,WNT10B
DACH1	2.17E-03	BMP4,CDKN1A,ID1,PTGS2
NR0B2	2.26E-03	ACADM,CD36,CDKN1A,PCK1,PDK4
MYC	2.57E-03	ACAT1,ADM,ANXA6,AQP1,BCL2L1,CAV1,Ccl6,CDKN1A,CEBPD,EDN1,FABP4,ID1,IDH2,Ifi204 (includes others),IQGAP2,ITGAM,Ly6a (includes others),MAN2A1,MGST3,MYCT1,OAS1,PCK1,RARRES1,ROCK2,SOX17,SUCLA2
LPIN1	2.67E-03	ACADM,FABP4,PPARA
ZBTB16	2.70E-03	BMP2,CDKN1A,Ly6a (includes others),TYRP1
NR2F1	2.70E-03	ACADM,LTF,PCK1,RORB
KDM3A	2.71E-03	ADM,EDN1
ETS2	2.86E-03	BCL2L1,BMP4,CDKN1A,HPGD,PCSK6
MKL2	2.89E-03	BCL2L1,CLDN15,DHCR24,LTF,P2RX1,Saa3
CLOCK	2.90E-03	ANGPTL4,ARHGEF28,ESYT1,ID1,PPARA,S100A11,TEF,THBD
KLF15	3.00E-03	ACADM,CD36,DECR1,PDK4
ZFP36	3.17E-03	CD36,CDKN1A,PTGS2
Nfat (family)	3.71E-03	FABP4,PDE3B,PTGS2
NFIX	3.71E-03	ADRA1B,FABP4,SERPINA3
MTPN	3.82E-03	ANXA1,BCL2L1,BNIP3,EDN1,FBLN1
Cbp/p300	4.02E-03	CDKN1A,PTGS2
ENO1	4.02E-03	BCL2L1,PTGS2
RARB	4.09E-03	ACADM,CDKN1A,ID1,PTGS2,THBD
MSX1	4.31E-03	BMP2,BMP4,CDKN1A
MECOM	4.97E-03	BCL2L1,CDKN1A,ZFPM2
NFKB2	5.27E-03	BCL2L1,BMP2,CDKN1A,PTGS2
FOXC2	5.27E-03	FABP4,PPARA,PTGS2,TCF15
MED14	5.57E-03	CD36,FABP4
SUV39H1	5.57E-03	CAT,SCN2A
N-cor	5.69E-03	CDKN1A,PTGS2,STMN2
CTNNB1	5.99E-03	ALDH1A1,ANXA1,ARL4A,BCL2L1,BMP2,BMP4,CDKN1A,CXXC4,DCT,EDN1,EMX2,FABP4,L1CAM,PCSK6,PTGS2,Saa3,SERPINA3,SOX17
CREB1	6.19E-03	ADM,CEBPD,EDN1,ETV3,ID1,MEST,PCK1,PDE3B,PTGS2,ZFPM2
CEBPD	7.21E-03	FABP4,HP,ITGAM,PTGS2,Saa3
HBP1	7.34E-03	CDKN1A,PTGS2
NR1D2	7.34E-03	CD36,FABP4
PPARGC1B	7.87E-03	ACADM,DHCR24,PCK1,PDK4
MKL1	8.19E-03	BCL2L1,CLDN15,DHCR24,LTF,P2RX1,Saa3
FOXO3	8.46E-03	ALDH3A1,BNIP3,CAT,CDKN1A,GPX1,GRB14,UBC
SMARCA2	8.47E-03	CD36,DCT,ITGAM,TYRP1
HNF4A	8.55E-03	ABCA6,ACAT1,ACSS3,AHNAK,ALDH1A1,ALDH3A1,AQP1,BCL2L1,C4A/C4B,C8orf4,CAV1,CDHR1,CDKN1A,CEBPD,DUSP3,ESYT1,FIGF,GABRE,GPR160,GPX1,GRB14,ITGA9,LARS2,LBP,MGST3,MYL6,NEK7,NUDT2,OSBPL11,PALMD,PCDH20,PCK1,PDK4,PHPT1,PKP2,PPARA,RNF152,RORA,SERPINA3,SOX17,SUCLA2,TEF,TMEM140,TMEM245,TTC38,UCHL1,ZC2HC1C
GATA2	9.02E-03	ANGPTL4,CDKN1A,Ces1d,EDN1,FABP4
ESRRG	9.14E-03	CDKN1A,PCK1,PPARA
RXRG	9.14E-03	ACADM,FABP4,PCK1
CBX5	9.34E-03	CDKN1A,SCN2A
PIAS3	9.34E-03	HP,SERPINA3
TBX1	9.34E-03	BMP4,CDKN1A
ARID1A	9.34E-03	BMP4,CDKN1A
TCF4	9.77E-03	CDKN1A,DCT,EDN1,TYRP1
NFATC2	9.82E-03	CDKN1A,EDN1,MERTK,NOX4,PTGS2,SLCO3A1,SOCS3
MMP14	1.02E-02	CDKN1A,Saa3,STK38
BCL3	1.02E-02	ACADM,ID1,PDK4
MEF2A	1.02E-02	EDN1,THBD,TNNC1
MAX	1.11E-02	Ccl6,CDKN1A,EDN1,ID1,MYCT1
FOXP3	1.12E-02	ANXA1,CDKN1A,NTRK3,PDE3B
SMARCA4	1.12E-02	AHNAK,ATP2B4,BMP4,CDKN1A,DCT,FABP4,FMO2,GPX1,HPGD,PTP4A1,TYRP1
SRF	1.15E-02	BCL2L1,BMP2,CDKN1A,CLDN15,ITGA9,LTF,ODF2L,P2RX1,PTGS2,Saa3,TNNC1
PYCARD	1.15E-02	CDKN1A,PTGS2
GATA5	1.15E-02	EDN1,TNNC1
ARNT	1.17E-02	ADM,ALDH3A1,CAV1,EDN1,MYL6
ETV4	1.24E-02	CAV1,HPGD,PTGS2
ESRRA	1.35E-02	ACADM,CD36,LTF,PCK1,PDK4,PPARA,PTGS2
GATA6	1.36E-02	CAV1,CDKN1A,EDN1,TNNC1
NOTCH3	1.36E-02	CDKN1A,HEY2,ID1
KLF10	1.40E-02	CDKN1A,PTGS1
NFIL3	1.40E-02	CDKN1A,PTGS2
TEAD4	1.49E-02	BMP4,TEAD4,TNNC1
CALR	1.62E-02	CDKN1A,FABP4,PTGS2
KDM1A	1.62E-02	CDKN1A,SCN2A,SFRP5
NR2F2	1.62E-02	LTF,PCK1,PPARA
MBD2	1.62E-02	AMY1A (includes others),CDKN1A,DPP4,PLA2G16
STAT5B	1.64E-02	AHNAK,BCL2L1,CDKN1A,FBLN1,SOCS3,TMEM45B,TNNC1
ZNF148	1.66E-02	CDKN1A,ITGAM
KLF13	1.66E-02	BCL2L1,BMP2
Erm	1.68E-02	CAV1
ZBTB7C	1.68E-02	CDKN1A
EBF4	1.68E-02	CDKN1A
SPAST	1.68E-02	EMX2
N4BP2L2	1.68E-02	CDKN1A
ZBTB8A	1.68E-02	CDKN1A
ZNF366	1.68E-02	TSC22D3
CELA2A	1.68E-02	CDKN1A
MCRS1	1.68E-02	CDKN1A
ZBTB5	1.68E-02	CDKN1A
SEPT9	1.68E-02	TYRP1
Cerip	1.68E-02	ACADM
BAX	1.68E-02	CDKN1A
PRDX1	1.68E-02	PTGS2
DNASE1L3	1.68E-02	CDKN1A
CDK6	1.68E-02	FABP4
UBE2D1	1.68E-02	PTGS2
DUX4 (includes others)	1.68E-02	PITX1
RAD9A	1.68E-02	CDKN1A
RGD1560225	1.68E-02	EDN1
ARNTL2	1.68E-02	THBD
PARP2	1.68E-02	FABP4
BARX1	1.68E-02	L1CAM
TOPBP1	1.68E-02	CDKN1A
NDN	1.68E-02	WNT10B
FOSL1	1.72E-02	ADM,AXL,Ccl6,THBD
ONECUT1	1.82E-02	ABCA8,ACSS3,ALDH3A1,C8orf4,CEBPD,MGST3,NUDT2,PCK1,RORA,STMN2
FOS	1.85E-02	ALDH1A3,BCAR3,CAT,FABP4,FIGF,GPER1,PMEPA1,PTGS2,PTP4A1,RAPGEF3,RIPK4,SEMA3E,SNCG,SOCS3,WNT10B
BCL6	1.90E-02	BCL2L1,Ccl6,CDKN1A,Ly6a (includes others),RGS4,SOCS3
Rxr	1.92E-02	ANGPTL4,CD36,LTF,PCK1
FOXG1	1.94E-02	CDKN1A,PCK1
BHLHE40	1.94E-02	BCL2L1,ID1
NEUROD1	2.06E-02	CDKN1A,NTRK3,SYP
SMAD1	2.22E-02	BCL2L1,CDKN1A,ID1
PURA	2.23E-02	CDKN1A,ITGAM
SP2	2.23E-02	CDKN1A,PTGS1
PHB2	2.55E-02	BMP2,SOCS3
GTF2I	2.55E-02	CAT,CDKN1A
BMI1	2.56E-02	BNIP3,CDKN1A,DLC1
HOXA9	2.70E-02	ALDH1A1,CD36,DCT,ERG,MAN2A1,TSC22D3,WNT10B
DNMT3B	2.74E-02	CDKN1A,FBXL16,GLT8D2,LONRF1
MEOX2	2.74E-02	CDKN1A,EDN1,ID1
JUN	2.85E-02	ANXA1,AXL,CAV1,CDKN1A,EDN1,FABP4,Ifi204 (includes others),ITGAM,LBP,PTGS2,SNCG,SOCS3
SREBF1	2.86E-02	ADH1C,BCL2L1,CDKN1A,CEBPD,FABP4,PCK1,PTGS2
LYL1	2.88E-02	BCL2L1,ID1
DBP	2.88E-02	ADH1C,PPARA
FOXO4	2.93E-02	BNIP3,CDKN1A,DHCR24
SNAI1	3.12E-02	HPGD,ID1,THBD
NFIB	3.12E-02	BMP6,DCT,MYOC
TEAD1	3.23E-02	PTGS2,TNNC1
SP100	3.23E-02	CDKN1A,GABRE
HEXIM1	3.23E-02	ANXA1,CDKN1A
EZH2	3.26E-02	ANXA6,BMP4,CDKN1A,FBLN1,PCDH20,PTGS2,SFRP5
NR1I2	3.28E-02	ALDH1A1,CD36,CDKN1A,Ces1d,FMO5,PPARA
TFIIH	3.33E-02	CDKN1A
PADI4	3.33E-02	CDKN1A
Alpha Artf	3.33E-02	ADRA1B
TRIM29	3.33E-02	CDKN1A
LMCD1	3.33E-02	TNNC1
KDM4A	3.33E-02	CDKN1A
SMAD1/5	3.33E-02	ID1
ETV7	3.33E-02	BMP6
ELL	3.33E-02	CDKN1A
U2AF2	3.33E-02	CDKN1A
CUL4A	3.33E-02	CAT
SALL2	3.33E-02	CDKN1A
FGFR3	3.33E-02	CDKN1A
NELFA	3.33E-02	CDKN1A
HES7	3.33E-02	HEY2
ECSIT	3.33E-02	PTGS2
STUB1	3.33E-02	CDKN1A
MYOCD	3.43E-02	CDKN1A,HCN4,PTPRB,TNNC1
RXRB	3.52E-02	ACADM,ALDH1A1,FABP4
ELK1	3.52E-02	BMP2,CDKN1A,PTGS2
TFE3	3.59E-02	DCT,TYRP1
IRF8	3.67E-02	BCL2L1,CDKN1A,ETV3,ITGAM,OAS1
FOXA1	3.67E-02	ANXA1,BMP2,PCK1,PPARA,RORA
CREBBP	3.69E-02	CDKN1A,FABP4,PCK1,PDE3B,PTGS2,SERPINA3,SOCS3
AIRE	3.74E-02	BMP2,BMP4,LTF
TCF7	3.74E-02	CEBPD,PPARA,RORA
GATA4	3.79E-02	ADORA1,BCL2L1,EDN1,PTPRB,TNNC1
PTF1A	3.95E-02	AMY1A (includes others),RNF152,RORB
PPRC1	3.95E-02	BMP6,MYCT1,PTGS2
SMAD3	3.97E-02	ASPN,BMP2,BMP6,CDKN1A,FBLN1,HP,ID1
HOXA13	3.97E-02	ALDH1A1,BMP2
CITED2	3.97E-02	ANGPTL4,FIGF
Ap1	4.22E-02	EDN1,FABP4,PTGS2,SNCG
FBXW7	4.37E-02	CD36,FABP4
ZBTB17	4.37E-02	CDKN1A,SPTBN1
NFATC1	4.41E-02	EDN1,NOX4,PTGS2
STAT6	4.47E-02	BCL2L1,Ccl6,FABP4,Ifi204 (includes others),Ly6a (includes others),PTGS2,S100A11
HDAC1	4.57E-02	CDKN1A,FABP4,ID1,PCK1,PTGS2,SCN2A
KDM5B	4.59E-02	CAV1,DHCR24,PDE3B,PIR,TMEM14A
ASCL1	4.65E-02	CDKN1A,HEY2,RORB
POU2F1	4.73E-02	AOX1,DECR1,GSTT1,HK3,TNNC1
SMAD5	4.77E-02	BMP2,ID1
EHMT2	4.77E-02	CDKN1A,STMN2
SPI1	4.93E-02	CDKN1A,GPX1,HK3,ITGAM,LTF,PTGS2
Mef2a	4.95E-02	TNNC1
p53cp	4.95E-02	CDKN1A
NOP58	4.95E-02	LTF
Adaptor protein 1	4.95E-02	PTGS2
Gata	4.95E-02	EDN1
USP22	4.95E-02	CDKN1A
HMX2	4.95E-02	BMP4
YEATS4	4.95E-02	CDKN1A
HMG20B	4.95E-02	SCN2A
PTBP1	4.95E-02	SERPINA3
YWHAZ	4.95E-02	TSC22D3
LCOR	4.95E-02	CDKN1A
FANCD2	4.95E-02	GPX1
SRCAP	4.95E-02	CDKN1A
KLF7	4.95E-02	CDKN1A
TCEB3	4.95E-02	CDKN1A
HES6	4.95E-02	CDKN1A
COPS2	4.95E-02	CDKN1A
VEZF1	4.95E-02	EDN1
NOC2L	4.95E-02	CDKN1A
