# Supplementary material for: An interferon signature identified by RNA-sequencing of mammary tissues varies across the estrous cycle and is predictive of metastasis-free survival
Source: Oncotarget. 2014 Jun 30;5(12):4011–25. doi: 10.18632/oncotarget.2148 (PMC4147302; doi:10.18632/oncotarget.2148)
Supplement: Supplementary file 4 [file oncotarget-05-4011-s004.xlsx]

## Sheet: Sheet1
Table S5. Low-dose radiation modulated gene transcripts in mammary tissues of C57BL/6 mice.
external_gene_id	Fold_Change	q-value(%)
Nup93	1.202	0
Mpp6	1.214	0
Ndn	1.218	0
Cdc7	1.231	0
Nqo2	1.234	0
C1qtnf6	1.272	0
Col12a1	1.277	0
Hpca	1.417	0
Ccr1	1.475	0
Trem2	1.505	0
Trim9	1.601	0
