# Supplementary material for: An interferon signature identified by RNA-sequencing of mammary tissues varies across the estrous cycle and is predictive of metastasis-free survival
Source: Oncotarget. 2014 Jun 30;5(12):4011–25. doi: 10.18632/oncotarget.2148 (PMC4147302; doi:10.18632/oncotarget.2148)
Supplement: Supplementary file 5 [file oncotarget-05-4011-s005.xlsx]

## Sheet: Sheet1
Table S6. Estrous variable gene signature associated with metastasis free survival.
Gene Symbol
CCR2
CCR5
EVI2A
IGHA1
CPNE1
AKT3
ALDH1A2
AP1S2
ARHGAP15
ARHGAP28
ARHGAP6
ASAH1
BANK1
CAPN3
CARD11
CASP1
CBS
CCL19
CD37
CD40
CD48
CDC25B
CDH11
CH25H
CTSS
CX3CR1
CYBB
CYTH4
DAB2
DNASE1L3
DOCK2
DOCK8
EHF
EZR
FAM26F
FAM46C
FAM69A
FAM78A
FCHSD2
FGR
GATM
GBP5
GDF11
GPR183
GPR34
GPX3
HMGCS2
IGJ
IGKC
IKZF1
IL18
IL1R1
JPH1
KCNAB1
KLHL6
LAT2
LCP1
LEPR
LITAF
LMO2
LPAR5
LPXN
LY86
LY9
LY96
MAPKAPK3
MBNL1
MEF2C
MFHAS1
MPEG1
NCKAP1L
NOSTRIN
P2RY12
P2RY13
PDCD4
PDLIM2
PIK3AP1
PLCL2
PLEK
PRCP
PRKCB
PROM1
PRRX1
PTPLAD2
PTPN22
PTPN7
PTPRC
PYCARD
PYHIN1
RAB8B
RAC2
RASSF5
RCAN3
RHBG
RNASE6
RNF125
RUNX1T1
RUNX2
SASH3
SCARA3
SELP
SEPP1
SH2D4A
SLC25A12
SLC41A2
SLC6A6
SLC8A1
SLC9A9
SP140
ST6GAL1
STARD9
TLR1
TMEM132C
TMEM173
TMPRSS4
TNFSF10
VSIG4
